# Supplementary material for: Upregulation of a marine fungal biosynthetic gene cluster by an endobacterial symbiont
Source: Commun Biol. 2020 Sep 23;3:527. doi: 10.1038/s42003-020-01239-y (PMC7511336; doi:10.1038/s42003-020-01239-y)
Supplement: Supplementary file 3 — Supplementary Data 1 [file 42003_2020_1239_MOESM3_ESM.xls]

## Sheet: Fig. 2c
Time	trace i	trace ii	trace iii	trace iv	trace v	trace vi	trace vii	trace viii	trace ix
9.5275	-0.1235	1.26028	1.01662	1.26028	1.73283	1.01662	1.07288	22.4686	9.35411
9.53417	-0.11778	1.24836	0.98085	1.24836	1.71995	0.98085	1.03855	22.0513	9.20534
9.54083	-0.11396	1.23453	0.94843	1.23453	1.71089	0.94843	1.00756	21.6856	9.07946
9.5475	-0.11206	1.22356	0.92125	1.22356	1.70803	0.92125	0.97656	21.3776	8.97741
9.55417	-0.11206	1.21546	0.89884	1.21546	1.70946	0.89884	0.94652	21.1272	8.89635
9.56083	-0.11253	1.20544	0.87738	1.20544	1.71661	0.87738	0.9222	20.9312	8.83675
9.5675	-0.11683	1.194	0.85688	1.194	1.72901	0.85688	0.90456	20.7863	8.80098
9.57417	-0.12064	1.18732	0.83876	1.18732	1.74618	0.83876	0.89025	20.6895	8.78525
9.58083	-0.12064	1.18589	0.82302	1.18589	1.77097	0.82302	0.88072	20.6299	8.78143
9.5875	-0.11683	1.18828	0.80442	1.18828	1.80387	0.80442	0.87595	20.5975	8.7862
9.59417	-0.11063	1.19162	0.78154	1.19162	1.84536	0.78154	0.87452	20.587	8.80003
9.60083	-0.10729	1.19781	0.76199	1.19781	1.89495	0.76199	0.87118	20.5955	8.82196
9.6075	-0.10443	1.20401	0.7515	1.20401	1.95599	0.7515	0.86546	20.6184	8.84581
9.61417	-0.103	1.20926	0.74482	1.20926	2.02751	0.74482	0.85878	20.649	8.86536
9.62083	-0.10395	1.21307	0.73671	1.21307	2.10905	0.73671	0.8502	20.689	8.88014
9.6275	-0.10872	1.21689	0.73004	1.21689	2.20156	0.73004	0.8378	20.7391	8.88872
9.63417	-0.11444	1.21832	0.72908	1.21832	2.30932	0.72908	0.82541	20.8011	8.88872
9.64083	-0.11826	1.21927	0.72718	1.21927	2.43425	0.72718	0.81825	20.8802	8.88062
9.6475	-0.11921	1.22213	0.71955	1.22213	2.57254	0.71955	0.81682	20.9808	8.87299
9.65417	-0.11921	1.22786	0.71001	1.22786	2.71702	0.71001	0.81491	21.1058	8.87156
9.66083	-0.12159	1.23405	0.70381	1.23405	2.86293	0.70381	0.81062	21.2517	8.87871
9.6675	-0.12541	1.23787	0.70143	1.23787	3.0098	0.70143	0.80872	21.4233	8.89397
9.67417	-0.12922	1.24311	0.70095	1.24311	3.1538	0.70095	0.81062	21.6265	8.92115
9.68083	-0.13161	1.25122	0.70572	1.25122	3.28445	0.70572	0.80919	21.862	8.96215
9.6875	-0.13256	1.26028	0.71383	1.26028	3.39556	0.71383	0.80347	22.13	9.01651
9.69417	-0.13447	1.26696	0.72193	1.26696	3.48473	0.72193	0.80299	22.4381	9.08613
9.70083	-0.13781	1.27029	0.73004	1.27029	3.55196	0.73004	0.8111	22.7947	9.17244
9.7075	-0.13971	1.27649	0.7391	1.27649	3.5944	0.7391	0.82159	23.2062	9.28164
9.71417	-0.14067	1.28746	0.75102	1.28746	3.61252	0.75102	0.8297	23.6797	9.41992
9.72083	-0.14353	1.30177	0.76485	1.30177	3.613	0.76485	0.83828	24.2229	9.59253
9.7275	-0.1483	1.31845	0.78154	1.31845	3.60203	0.78154	0.84972	24.847	9.80186
9.73417	-0.14925	1.33896	0.80109	1.33896	3.582	0.80109	0.86164	25.5609	10.0508
9.74083	-0.14496	1.36518	0.82541	1.36518	3.5553	0.82541	0.87309	26.3729	10.3469
9.7475	-0.13828	1.39427	0.85306	1.39427	3.52383	0.85306	0.88835	27.286	10.695
9.75417	-0.13208	1.4267	0.88358	1.4267	3.48902	0.88358	0.91267	28.2979	11.0984
9.76083	-0.12493	1.46437	0.91648	1.46437	3.45039	0.91648	0.94652	29.3956	11.5557
9.7675	-0.11969	1.50681	0.95177	1.50681	3.41034	0.95177	0.98801	30.5605	12.0687
9.77417	-0.11969	1.55497	0.98705	1.55497	3.37315	0.98705	1.03521	31.764	12.6328
9.78083	-0.12398	1.61171	1.02139	1.61171	3.34024	1.02139	1.08528	32.969	13.2384
9.7875	-0.13018	1.67513	1.05619	1.67513	3.30973	1.05619	1.13297	34.1277	13.8669
9.79417	-0.13781	1.74379	1.09291	1.74379	3.27873	1.09291	1.17683	35.1896	14.4963
9.80083	-0.14496	1.81532	1.12677	1.81532	3.24345	1.12677	1.21593	36.1085	15.1024
9.8075	-0.1502	1.89161	1.15252	1.89161	3.20244	1.15252	1.24836	36.8462	15.6603
9.81417	-0.15163	1.96838	1.17397	1.96838	3.15475	1.17397	1.27268	37.3726	16.149
9.82083	-0.14973	2.04182	1.19257	2.04182	3.10087	1.19257	1.29032	37.6701	16.551
9.8275	-0.14639	2.10953	1.20497	2.10953	3.04174	1.20497	1.30129	37.7336	16.8543
9.83417	-0.1421	2.16866	1.20783	2.16866	2.97832	1.20783	1.30224	37.5719	17.0531
9.84083	-0.13924	2.21729	1.20258	2.21729	2.91109	1.20258	1.29318	37.2024	17.1428
9.8475	-0.13781	2.25258	1.19495	2.25258	2.84004	1.19495	1.27506	36.6445	17.1256
9.85417	-0.13828	2.27976	1.1816	2.27976	2.76327	1.1816	1.24931	35.923	17.0045
9.86083	-0.13971	2.29931	1.15824	2.29931	2.67982	1.15824	1.21641	35.0656	16.7913
9.8675	-0.14067	2.30837	1.12867	2.30837	2.58827	1.12867	1.17731	34.1029	16.4957
9.87417	-0.14067	2.30551	1.09339	2.30551	2.49243	1.09339	1.13773	33.061	16.1266
9.88083	-0.13924	2.29168	1.05524	2.29168	2.4004	1.05524	1.09959	31.9691	15.696
9.8875	-0.13494	2.26688	1.01471	2.26688	2.31171	1.01471	1.06144	30.8538	15.2183
9.89417	-0.1297	2.23112	0.97656	2.23112	2.22301	0.97656	1.02663	29.7394	14.7076
9.90083	-0.12493	2.18439	0.94223	2.18439	2.13337	0.94223	0.99468	28.6441	14.174
9.9075	-0.12398	2.13003	0.90981	2.13003	2.04754	0.90981	0.96607	27.5807	13.629
9.91417	-0.12636	2.06947	0.8812	2.06947	1.96743	0.8812	0.93842	26.5627	13.0863
9.92083	-0.1297	2.00653	0.85735	2.00653	1.8878	0.85735	0.91171	25.5995	12.5589
9.9275	-0.13304	1.94359	0.8359	1.94359	1.80912	0.8359	0.88692	24.6997	12.0525
9.93417	-0.13781	1.88065	0.81301	1.88065	1.73664	0.81301	0.86308	23.8648	11.569
9.94083	-0.14162	1.81913	0.78821	1.81913	1.67227	0.78821	0.83828	23.0961	11.1113
9.9475	-0.14257	1.76048	0.76342	1.76048	1.61171	0.76342	0.81348	22.3942	10.6831
9.95417	-0.14162	1.70708	0.7391	1.70708	1.55163	0.7391	0.78964	21.7543	10.2873
9.96083	-0.14305	1.65701	0.71383	1.65701	1.49679	0.71383	0.772	21.1706	9.92393
9.9675	-0.14496	1.60885	0.68855	1.60885	1.44768	0.68855	0.75912	20.6442	9.59444
9.97417	-0.14353	1.56355	0.66805	1.56355	1.40142	0.66805	0.74911	20.175	9.30166
9.98083	-0.14162	1.51968	0.65422	1.51968	1.35565	0.65422	0.74291	19.7649	9.04655
9.9875	-0.14067	1.47629	0.64468	1.47629	1.31273	0.64468	0.74196	19.4182	8.82769
9.99417	-0.14114	1.43623	0.63467	1.43623	1.27268	0.63467	0.7472	19.1445	8.64553
10.0008	-0.14019	1.40285	0.62752	1.40285	1.23167	0.62752	0.75293	18.9486	8.50058
10.0075	-0.14019	1.37615	0.62656	1.37615	1.18971	0.62656	0.75865	18.8274	8.39663
10.0142	-0.14305	1.35517	0.62943	1.35517	1.15156	0.62943	0.7658	18.7812	8.33368
10.0208	-0.14687	1.34277	0.63372	1.34277	1.12247	0.63372	0.77438	18.8112	8.31461
10.0275	-0.14734	1.33848	0.63992	1.33848	1.09959	0.63992	0.78154	18.9109	8.33654
10.0342	-0.14496	1.34039	0.64898	1.34039	1.08004	0.64898	0.7844	19.0654	8.3971
10.0408	-0.14067	1.34659	0.66042	1.34659	1.0643	0.66042	0.78535	19.2637	8.49056
10.0475	-0.13828	1.35851	0.67139	1.35851	1.05238	0.67139	0.78487	19.4955	8.60977
10.0542	-0.1359	1.37472	0.68092	1.37472	1.04237	0.68092	0.78583	19.7477	8.7471
10.0608	-0.13685	1.3895	0.68808	1.3895	1.0314	0.68808	0.7925	20.0024	8.89111
10.0675	-0.14019	1.40333	0.6938	1.40333	1.02043	0.6938	0.8049	20.2446	9.03463
10.0742	-0.14496	1.41621	0.70047	1.41621	1.01185	0.70047	0.82064	20.4658	9.16815
10.0808	-0.1502	1.43003	0.71239	1.43003	1.0047	0.71239	0.8359	20.6561	9.28593
10.0875	-0.15306	1.44339	0.72861	1.44339	0.99897	0.72861	0.85211	20.8097	9.37939
10.0942	-0.15068	1.45483	0.74768	1.45483	0.99611	0.74768	0.86975	20.9227	9.44138
10.1008	-0.144	1.46675	0.76771	1.46675	0.99802	0.76771	0.88882	20.9975	9.47094
10.1075	-0.13685	1.47581	0.78917	1.47581	1.0047	0.78917	0.90551	21.0376	9.46999
10.1142	-0.13256	1.48058	0.81062	1.48058	1.01423	0.81062	0.92173	21.05	9.44138
10.1208	-0.13065	1.47772	0.8297	1.47772	1.02806	0.8297	0.94032	21.0428	9.38702
10.1275	-0.13161	1.46961	0.84782	1.46961	1.0438	0.84782	0.96035	21.0252	9.31549
10.1342	-0.13733	1.45912	0.86641	1.45912	1.0581	0.86641	0.98085	21.0056	9.23347
10.1408	-0.14353	1.44911	0.88692	1.44911	1.06907	0.88692	1.00183	20.9913	9.14812
10.1475	-0.14782	1.44053	0.91028	1.44053	1.07574	0.91028	1.02854	20.9913	9.06706
10.1542	-0.1502	1.43576	0.93508	1.43576	1.08194	0.93508	1.05715	21.0147	8.99601
10.1608	-0.14925	1.43671	0.95749	1.43671	1.08671	0.95749	1.08767	21.0667	8.94117
10.1675	-0.14591	1.44053	0.97752	1.44053	1.08862	0.97752	1.12152	21.1511	8.90636
10.1742	-0.14114	1.44625	0.99516	1.44625	1.08957	0.99516	1.16062	21.2722	8.89635
10.1808	-0.13924	1.45483	1.01328	1.45483	1.09339	1.01328	1.19925	21.4372	8.91542
10.1875	-0.13971	1.46627	1.03188	1.46627	1.10006	1.03188	1.23167	21.6451	8.96072
10.1942	-0.13971	1.47963	1.05047	1.47963	1.10674	1.05047	1.26028	21.8873	9.02987
10.2008	-0.13971	1.49393	1.06764	1.49393	1.11437	1.06764	1.28746	22.1524	9.11856
10.2075	-0.1421	1.51157	1.0829	1.51157	1.12629	1.0829	1.31035	22.4295	9.22298
10.2142	-0.14591	1.53208	1.09482	1.53208	1.14012	1.09482	1.32608	22.7036	9.33599
10.2208	-0.14877	1.55258	1.09959	1.55258	1.15156	1.09959	1.33514	22.9568	9.44519
10.2275	-0.1502	1.56975	1.09529	1.56975	1.15776	1.09529	1.34182	23.1748	9.54199
10.2342	-0.14925	1.58358	1.08242	1.58358	1.15871	1.08242	1.34611	23.3512	9.62019
10.2408	-0.14877	1.59597	1.0643	1.59597	1.15633	1.0643	1.34754	23.4847	9.67407
10.2475	-0.14782	1.60837	1.04237	1.60837	1.15013	1.04237	1.34516	23.5729	9.69744
10.2542	-0.14877	1.61839	1.01757	1.61839	1.14346	1.01757	1.34087	23.6182	9.68742
10.2608	-0.14925	1.62363	0.99182	1.62363	1.13821	0.99182	1.33705	23.6287	9.64975
10.2675	-0.14782	1.62268	0.96846	1.62268	1.13297	0.96846	1.33562	23.6201	9.59015
10.2742	-0.1483	1.61839	0.94748	1.61839	1.12772	0.94748	1.33657	23.6082	9.51147
10.2808	-0.1502	1.60837	0.92697	1.60837	1.12343	0.92697	1.33991	23.6049	9.4223
10.2875	-0.15259	1.59121	0.90742	1.59121	1.11914	0.90742	1.34754	23.6263	9.33218
10.2942	-0.15306	1.57022	0.88882	1.57022	1.11485	0.88882	1.35708	23.6874	9.25398
10.3008	-0.15306	1.54829	0.8707	1.54829	1.11151	0.8707	1.36805	23.7966	9.19485
10.3075	-0.15545	1.52636	0.85258	1.52636	1.11055	0.85258	1.38044	23.953	9.15766
10.3142	-0.15831	1.50347	0.8378	1.50347	1.11103	0.8378	1.3938	24.1537	9.14383
10.3208	-0.15879	1.48487	0.82684	1.48487	1.10865	0.82684	1.41001	24.3945	9.15289
10.3275	-0.15545	1.46961	0.82016	1.46961	1.10579	0.82016	1.42956	24.6658	9.18913
10.3342	-0.15211	1.45483	0.81539	1.45483	1.10579	0.81539	1.45245	24.9553	9.24587
10.3408	-0.14877	1.44196	0.81205	1.44196	1.1096	0.81205	1.47676	25.25	9.31454
10.3475	-0.14448	1.43242	0.80919	1.43242	1.11675	0.80919	1.50299	25.5399	9.3894
10.3542	-0.13971	1.42813	0.80442	1.42813	1.12581	0.80442	1.5316	25.8121	9.4676
10.3608	-0.13924	1.42288	0.79679	1.42288	1.13821	0.79679	1.56021	26.0577	9.5439
10.3675	-0.1421	1.41573	0.78726	1.41573	1.15252	0.78726	1.58453	26.2709	9.60732
10.3742	-0.14496	1.41001	0.77963	1.41001	1.16348	0.77963	1.60408	26.4492	9.65118
10.3808	-0.14782	1.40858	0.77724	1.40858	1.16968	0.77724	1.62363	26.5932	9.67455
10.3875	-0.15354	1.41048	0.77772	1.41048	1.17397	0.77772	1.64413	26.7086	9.68218
10.3942	-0.15831	1.41239	0.78106	1.41239	1.18351	0.78106	1.66368	26.8059	9.67312
10.4008	-0.15974	1.41716	0.78964	1.41716	1.19638	0.78964	1.68037	26.8989	9.64832
10.4075	-0.16069	1.42479	0.80109	1.42479	1.20687	0.80109	1.69754	26.9966	9.61208
10.4142	-0.16212	1.43385	0.81205	1.43385	1.21784	0.81205	1.71852	27.1082	9.56821
10.4208	-0.16356	1.44243	0.82064	1.44243	1.22881	0.82064	1.74189	27.2412	9.52482
10.4275	-0.15926	1.45054	0.83017	1.45054	1.23835	0.83017	1.76573	27.4024	9.48524
10.4342	-0.15306	1.45817	0.84162	1.45817	1.24264	0.84162	1.78909	27.5917	9.45234
10.4408	-0.15068	1.46437	0.85402	1.46437	1.24311	0.85402	1.81437	27.8068	9.42612
10.4475	-0.15068	1.472	0.86641	1.472	1.24359	0.86641	1.84011	28.0442	9.40895
10.4542	-0.1502	1.48296	0.88167	1.48296	1.24359	0.88167	1.86157	28.3031	9.40275
10.4608	-0.1483	1.49488	0.89788	1.49488	1.24359	0.89788	1.87969	28.5788	9.40514
10.4675	-0.14877	1.50633	0.91267	1.50633	1.24216	0.91267	1.89638	28.8639	9.41467
10.4742	-0.15163	1.51777	0.92506	1.51777	1.24168	0.92506	1.91164	29.151	9.43232
10.4808	-0.15163	1.53112	0.93603	1.53112	1.24073	0.93603	1.92261	29.4371	9.46045
10.4875	-0.14782	1.54305	0.94748	1.54305	1.24168	0.94748	1.92881	29.7227	9.49812
10.4942	-0.14305	1.55449	0.96035	1.55449	1.24502	0.96035	1.9331	30.0064	9.54103
10.5008	-0.1421	1.56546	0.97561	1.56546	1.25027	0.97561	1.93548	30.2935	9.58729
10.5075	-0.14496	1.57833	0.99468	1.57833	1.25647	0.99468	1.93405	30.5881	9.63879
10.5142	-0.14925	1.59216	1.01662	1.59216	1.26457	1.01662	1.93024	30.9	9.69553
10.5208	-0.15497	1.60646	1.03903	1.60646	1.27316	1.03903	1.92642	31.2424	9.75752
10.5275	-0.16117	1.61982	1.06192	1.61982	1.28031	1.06192	1.9269	31.6277	9.82761
10.5342	-0.16737	1.63364	1.08433	1.63364	1.28365	1.08433	1.93262	32.0749	9.9144
10.5408	-0.17214	1.64795	1.10483	1.64795	1.28651	1.10483	1.94454	32.6033	10.0226
10.5475	-0.17405	1.66273	1.12581	1.66273	1.29271	1.12581	1.96552	33.2375	10.1595
10.5542	-0.17262	1.6799	1.1487	1.6799	1.3032	1.1487	1.99652	34.0023	10.3326
10.5608	-0.17071	1.69945	1.17779	1.69945	1.3175	1.17779	2.04039	34.9226	10.5476
10.5675	-0.17309	1.72472	1.21212	1.72472	1.3361	1.21212	2.10428	36.016	10.8113
10.5742	-0.17691	1.75285	1.25122	1.75285	1.36137	1.25122	2.18916	37.2934	11.126
10.5808	-0.17786	1.78909	1.29747	1.78909	1.39713	1.29747	2.29406	38.7587	11.4937
10.5875	-0.175	1.83773	1.34945	1.83773	1.441	1.34945	2.41947	40.4019	11.9076
10.5942	-0.16975	1.90067	1.40476	1.90067	1.49345	1.40476	2.5692	42.1968	12.3611
10.6008	-0.16546	1.97411	1.45864	1.97411	1.5564	1.45864	2.74563	44.0974	12.8469
10.6075	-0.16022	2.05326	1.51348	2.05326	1.63221	1.51348	2.94399	46.0515	13.3548
10.6142	-0.15402	2.13766	1.57022	2.13766	1.71661	1.57022	3.15571	47.9937	13.8693
10.6208	-0.1502	2.22397	1.62935	2.22397	1.8034	1.62935	3.37267	49.8486	14.37
10.6275	-0.1483	2.31171	1.68896	2.31171	1.89161	1.68896	3.59058	51.5346	14.8401
10.6342	-0.14925	2.39849	1.74809	2.39849	1.98126	1.74809	3.79992	52.9766	15.2645
10.6408	-0.14687	2.4848	1.80864	2.4848	2.06804	1.80864	3.99113	54.1067	15.6269
10.6475	-0.14257	2.56872	1.86539	2.56872	2.1472	1.86539	4.15373	54.8658	15.9154
10.6542	-0.13733	2.6474	1.91021	2.6474	2.21777	1.91021	4.28438	55.2187	16.1171
10.6608	-0.13638	2.71749	1.93739	2.71749	2.27737	1.93739	4.38166	55.1534	16.2277
10.6675	-0.14019	2.77424	1.94883	2.77424	2.3222	1.94883	4.44078	54.6827	16.2458
10.6742	-0.14639	2.8162	1.94359	2.8162	2.34795	1.94359	4.45652	53.8383	16.1743
10.6808	-0.15545	2.83957	1.92165	2.83957	2.35558	1.92165	4.42839	52.6733	16.0184
10.6875	-0.1626	2.84433	1.88637	2.84433	2.34556	1.88637	4.35925	51.2519	15.7881
10.6942	-0.16737	2.83432	1.84202	2.83432	2.31743	1.84202	4.25339	49.6464	15.4948
10.7008	-0.16642	2.81	1.79052	2.81	2.27118	1.79052	4.11367	47.9298	15.1539
10.7075	-0.16117	2.76947	1.73235	2.76947	2.21062	1.73235	3.94726	46.1741	14.7824
10.7142	-0.15593	2.7132	1.66988	2.7132	2.13957	1.66988	3.76368	44.4431	14.3995
10.7208	-0.15163	2.64502	1.6036	2.64502	2.06137	1.6036	3.57008	42.7909	14.0176
10.7275	-0.14973	2.57301	1.53255	2.57301	1.9803	1.53255	3.37315	41.2607	13.6485
10.7342	-0.14973	2.49672	1.45912	2.49672	1.9002	1.45912	3.18003	39.8827	13.3085
10.7408	-0.15259	2.41613	1.38855	2.41613	1.82295	1.38855	2.9974	38.6748	13.011
10.7475	-0.15497	2.33698	1.32275	2.33698	1.74856	1.32275	2.82812	37.6439	12.7645
10.7542	-0.15545	2.26641	1.26076	2.26641	1.67894	1.26076	2.67506	36.7885	12.5699
10.7608	-0.15402	2.2068	1.20687	2.2068	1.61457	1.20687	2.5382	36.1037	12.4311
10.7675	-0.15259	2.15292	1.16396	2.15292	1.5564	1.16396	2.41613	35.5806	12.3501
10.7742	-0.15068	2.10476	1.13153	2.10476	1.50394	1.13153	2.30312	35.2035	12.3243
10.7808	-0.14925	2.06709	1.10674	2.06709	1.45912	1.10674	2.19917	34.9541	12.3434
10.7875	-0.15068	2.03943	1.0891	2.03943	1.42193	1.0891	2.10428	34.8163	12.4002
10.7942	-0.15354	2.02084	1.07861	2.02084	1.39046	1.07861	2.02036	34.7791	12.4884
10.8008	-0.15545	2.00939	1.07622	2.00939	1.3628	1.07622	1.94979	34.8287	12.6028
10.8075	-0.15402	2.00653	1.07813	2.00653	1.33657	1.07813	1.89257	34.9565	12.7363
10.8142	-0.15068	2.00796	1.08242	2.00796	1.31369	1.08242	1.8487	35.1586	12.8818
10.8208	-0.14877	2.01225	1.091	2.01225	1.29414	1.091	1.81484	35.4414	13.0405
10.8275	-0.14782	2.01797	1.10579	2.01797	1.28126	1.10579	1.79195	35.809	13.2065
10.8342	-0.14448	2.02274	1.12772	2.02274	1.27554	1.12772	1.77813	36.2659	13.3791
10.8408	-0.14162	2.02465	1.15299	2.02465	1.27792	1.15299	1.76907	36.818	13.5584
10.8475	-0.1421	2.02703	1.1816	2.02703	1.28841	1.1816	1.76239	37.467	13.7491
10.8542	-0.14687	2.03419	1.21737	2.03419	1.30606	1.21737	1.75905	38.2056	13.9556
10.8608	-0.15116	2.04897	1.26123	2.04897	1.32799	1.26123	1.76144	39.0124	14.1802
10.8675	-0.15259	2.06518	1.31083	2.06518	1.35279	1.31083	1.7662	39.8564	14.4281
10.8742	-0.15545	2.07949	1.36328	2.07949	1.37711	1.36328	1.7705	40.6985	14.699
10.8808	-0.15783	2.09379	1.41859	2.09379	1.4019	1.41859	1.77479	41.4867	14.9856
10.8875	-0.15926	2.10619	1.47343	2.10619	1.42813	1.47343	1.78099	42.1691	15.2783
10.8942	-0.15688	2.11954	1.52445	2.11954	1.45769	1.52445	1.79195	42.6984	15.5663
10.9008	-0.15402	2.13003	1.56927	2.13003	1.48916	1.56927	1.80483	43.0388	15.8358
10.9075	-0.14973	2.14005	1.60837	2.14005	1.5173	1.60837	1.81723	43.1614	16.0704
10.9142	-0.14448	2.15101	1.64175	2.15101	1.54161	1.64175	1.82915	43.056	16.2535
10.9208	-0.13876	2.15912	1.66893	2.15912	1.56212	1.66893	1.84011	42.7318	16.3817
10.9275	-0.13494	2.16341	1.68753	2.16341	1.57738	1.68753	1.85013	42.2149	16.4542
10.9342	-0.13542	2.1615	1.69706	2.1615	1.58358	1.69706	1.8568	41.5406	16.4747
10.9408	-0.13685	2.1553	1.69659	2.1553	1.58215	1.69659	1.85871	40.751	16.4514
10.9475	-0.14067	2.14481	1.68562	2.14481	1.57595	1.68562	1.85871	39.9013	16.3975
10.9542	-0.14353	2.13146	1.66416	2.13146	1.56641	1.66416	1.85776	39.0491	16.3331
10.9608	-0.14496	2.11954	1.6346	2.11954	1.54972	1.6346	1.8549	38.2476	16.2725
10.9675	-0.14448	2.11	1.60313	2.11	1.52636	1.60313	1.85013	37.5433	16.2191
10.9742	-0.1421	2.10047	1.57261	2.10047	1.49727	1.57261	1.84679	36.9806	16.1758
10.9808	-0.14019	2.08902	1.54543	2.08902	1.46627	1.54543	1.84965	36.5973	16.1457
10.9875	-0.13876	2.07901	1.52302	2.07901	1.43623	1.52302	1.85823	36.4165	16.1309
10.9942	-0.13924	2.07329	1.50299	2.07329	1.41144	1.50299	1.87588	36.4509	16.1247
11.0008	-0.1421	2.07281	1.48582	2.07281	1.3938	1.48582	1.90783	36.706	16.1204
11.0075	-0.14591	2.07758	1.47104	2.07758	1.3833	1.47104	1.95551	37.1776	16.1176
11.0142	-0.14925	2.0895	1.46341	2.0895	1.38044	1.46341	2.01893	37.8413	16.1166
11.0208	-0.1502	2.11048	1.46103	2.11048	1.38712	1.46103	2.09904	38.6572	16.1161
11.0275	-0.15068	2.13909	1.46294	2.13909	1.40333	1.46294	2.19965	39.577	16.1147
11.0342	-0.15068	2.17485	1.472	2.17485	1.42908	1.472	2.3241	40.545	16.1166
11.0408	-0.14973	2.21729	1.48726	2.21729	1.46389	1.48726	2.46954	41.4915	16.1209
11.0475	-0.14782	2.26593	1.50871	2.26593	1.50728	1.50871	2.62976	42.3384	16.1247
11.0542	-0.14448	2.31695	1.53303	2.31695	1.5564	1.53303	2.79951	43.0169	16.1238
11.0608	-0.14114	2.37083	1.55926	2.37083	1.60742	1.55926	2.97451	43.4713	16.1123
11.0675	-0.13876	2.42853	1.58834	2.42853	1.65892	1.58834	3.14713	43.6535	16.0785
11.0742	-0.13733	2.48814	1.61743	2.48814	1.70946	1.61743	3.30687	43.5319	16.0055
11.0808	-0.13924	2.54393	1.64557	2.54393	1.75762	1.64557	3.44467	43.0922	15.8825
11.0875	-0.14162	2.59209	1.67131	2.59209	1.79911	1.67131	3.55721	42.3517	15.7042
11.0942	-0.14353	2.63214	1.69182	2.63214	1.83296	1.69182	3.6397	41.3408	15.4638
11.1008	-0.14162	2.66123	1.70422	2.66123	1.85823	1.70422	3.68595	40.1044	15.1586
11.1075	-0.13733	2.67458	1.70565	2.67458	1.87159	1.70565	3.69072	38.702	14.7967
11.1142	-0.13256	2.67076	1.69992	2.67076	1.86872	1.69992	3.65639	37.1985	14.3914
11.1208	-0.12684	2.64978	1.69134	2.64978	1.84727	1.69134	3.58629	35.6569	13.9551
11.1275	-0.12207	2.61545	1.68133	2.61545	1.8115	1.68133	3.48711	34.1287	13.4945
11.1342	-0.11969	2.57015	1.66893	2.57015	1.76859	1.66893	3.36599	32.6567	13.0229
11.1408	-0.1235	2.51579	1.65749	2.51579	1.719	1.65749	3.23153	31.2734	12.5556
11.1475	-0.12875	2.45619	1.65176	2.45619	1.66321	1.65176	3.08895	29.9964	12.1036
11.1542	-0.13447	2.38991	1.65367	2.38991	1.60551	1.65367	2.94399	28.832	11.6758
11.1608	-0.13924	2.31791	1.66082	2.31791	1.55163	1.66082	2.80142	27.7805	11.2786
11.1675	-0.1421	2.24352	1.67084	2.24352	1.50108	1.67084	2.666	26.8378	10.9196
11.1742	-0.14162	2.17009	1.69086	2.17009	1.45245	1.69086	2.53868	25.9991	10.6044
11.1808	-0.13733	2.10047	1.72091	2.10047	1.40667	1.72091	2.42186	25.2542	10.3297
11.1875	-0.13304	2.03276	1.75858	2.03276	1.36375	1.75858	2.31743	24.5929	10.0908
11.1942	-0.13113	1.97029	1.80197	1.97029	1.32418	1.80197	2.22492	24.0064	9.88197
11.2008	-0.13161	1.91641	1.85251	1.91641	1.28651	1.85251	2.14291	23.4861	9.7003
11.2075	-0.13447	1.87206	1.9145	1.87206	1.25599	1.9145	2.0709	23.0231	9.54008
11.2142	-0.13971	1.83439	1.98412	1.83439	1.23215	1.98412	2.01035	22.6088	9.39512
11.2208	-0.14448	1.80197	2.06423	1.80197	1.21498	2.06423	1.96028	22.2402	9.26352
11.2275	-0.14544	1.7786	2.15721	1.7786	1.20068	2.15721	1.92022	21.9169	9.14669
11.2342	-0.14162	1.76573	2.26307	1.76573	1.194	2.26307	1.89209	21.6346	9.04465
11.2408	-0.13733	1.76144	2.38323	1.76144	1.19638	2.38323	1.87635	21.3928	8.95643
11.2475	-0.13399	1.76191	2.51484	1.76191	1.20449	2.51484	1.8692	21.1916	8.88395
11.2542	-0.13256	1.76907	2.6598	1.76907	1.21641	2.6598	1.86729	21.0323	8.82816
11.2608	-0.13256	1.7848	2.81763	1.7848	1.23358	2.81763	1.87159	20.9088	8.78572
11.2675	-0.1359	1.80721	2.98262	1.80721	1.26076	2.98262	1.8816	20.8173	8.75044
11.2742	-0.14162	1.83439	3.15094	1.83439	1.29509	3.15094	1.89447	20.7548	8.72135
11.2808	-0.14544	1.86825	3.31545	1.86825	1.33133	3.31545	1.90878	20.719	8.69751
11.2875	-0.14639	1.90926	3.47137	1.90926	1.36948	3.47137	1.92595	20.7076	8.67605
11.2942	-0.14687	1.95456	3.61252	1.95456	1.40905	3.61252	1.94693	20.7205	8.65221
11.3008	-0.14877	1.99938	3.73125	1.99938	1.44672	3.73125	1.96695	20.7586	8.62408
11.3075	-0.1502	2.04229	3.82042	2.04229	1.47915	3.82042	1.97744	20.8201	8.59499
11.3142	-0.14973	2.08187	3.87669	2.08187	1.50442	3.87669	1.97983	20.905	8.56638
11.3208	-0.14925	2.11334	3.89338	2.11334	1.52111	3.89338	1.97411	21.0152	8.53872
11.3275	-0.14782	2.13194	3.86667	2.13194	1.52874	3.86667	1.96362	21.1544	8.51536
11.3342	-0.14448	2.13718	3.79658	2.13718	1.52493	3.79658	1.94693	21.3265	8.49771
11.3408	-0.13971	2.12908	3.68643	2.12908	1.51157	3.68643	1.92595	21.5349	8.48722
11.3475	-0.1359	2.10619	3.54004	2.10619	1.48964	3.54004	1.90592	21.7872	8.48246
11.3542	-0.13494	2.07138	3.36409	2.07138	1.46008	3.36409	1.88732	22.0895	8.48913
11.3608	-0.13447	2.02703	3.17144	2.02703	1.42431	3.17144	1.86777	22.4428	8.50821
11.3675	-0.13494	1.97744	2.9707	1.97744	1.38617	2.9707	1.84631	22.8438	8.54063
11.3742	-0.13971	1.92595	2.76804	1.92595	1.35088	2.76804	1.82581	23.2916	8.5907
11.3808	-0.14734	1.87635	2.56872	1.87635	1.31655	2.56872	1.80864	23.7827	8.65936
11.3875	-0.15211	1.83058	2.38276	1.83058	1.28222	2.38276	1.79577	24.3139	8.74472
11.3942	-0.15545	1.78862	2.213	1.78862	1.24931	2.213	1.78862	24.878	8.84008
11.4008	-0.15926	1.75095	2.05708	1.75095	1.22118	2.05708	1.78671	25.4707	8.94308
11.4075	-0.16212	1.71614	1.9145	1.71614	1.19638	1.9145	1.78576	26.0854	9.05514
11.4142	-0.16165	1.6861	1.78862	1.6861	1.17159	1.78862	1.7848	26.7162	9.17244
11.4208	-0.15688	1.66225	1.68085	1.66225	1.14775	1.68085	1.78242	27.3595	9.29117
11.4275	-0.15259	1.64366	1.58644	1.64366	1.12963	1.58644	1.77813	28.008	9.40704
11.4342	-0.14925	1.62935	1.50299	1.62935	1.11818	1.50299	1.7724	28.6574	9.51958
11.4408	-0.14448	1.62077	1.43385	1.62077	1.11008	1.43385	1.76716	29.3036	9.62305
11.4475	-0.13828	1.61743	1.37997	1.61743	1.10435	1.37997	1.76477	29.9473	9.71127
11.4542	-0.13113	1.61505	1.33371	1.61505	1.10245	1.33371	1.76334	30.5877	9.78374
11.4608	-0.12684	1.61076	1.29128	1.61076	1.10197	1.29128	1.76287	31.2285	9.84383
11.4675	-0.12589	1.60503	1.25504	1.60503	1.09959	1.25504	1.76239	31.8737	9.89532
11.4742	-0.12827	1.60122	1.22547	1.60122	1.09339	1.22547	1.76096	32.5279	9.93967
11.4808	-0.13161	1.59645	1.19781	1.59645	1.08671	1.19781	1.75905	33.1955	9.98306
11.4875	-0.13399	1.59264	1.17064	1.59264	1.08004	1.17064	1.75476	33.8793	10.0303
11.4942	-0.13542	1.59264	1.14632	1.59264	1.07193	1.14632	1.74952	34.5764	10.0861
11.5008	-0.13494	1.59788	1.1282	1.59788	1.06525	1.1282	1.74284	35.2797	10.1504
11.5075	-0.13351	1.6017	1.11151	1.6017	1.06096	1.11151	1.73664	35.985	10.2258
11.5142	-0.12875	1.6017	1.09673	1.6017	1.05906	1.09673	1.73283	36.6878	10.3087
11.5208	-0.12302	1.6036	1.08671	1.6036	1.05715	1.08671	1.72901	37.3831	10.3922
11.5275	-0.11778	1.60837	1.08385	1.60837	1.05667	1.08385	1.72615	38.0683	10.4694
11.5342	-0.11635	1.61123	1.08671	1.61123	1.05953	1.08671	1.72472	38.7478	10.5362
11.5408	-0.11921	1.61314	1.09005	1.61314	1.06525	1.09005	1.72329	39.4306	10.5906
11.5475	-0.12112	1.61934	1.09577	1.61934	1.07241	1.09577	1.719	40.1268	10.6325
11.5542	-0.12207	1.63174	1.10292	1.63174	1.08051	1.10292	1.71089	40.8521	10.6602
11.5608	-0.12255	1.6427	1.10912	1.6427	1.08814	1.10912	1.70279	41.6303	10.6764
11.5675	-0.12493	1.64843	1.11437	1.64843	1.09482	1.11437	1.69849	42.4914	10.6893
11.5742	-0.12827	1.65319	1.12057	1.65319	1.09863	1.12057	1.69849	43.4661	10.7059
11.5808	-0.12922	1.6613	1.1301	1.6613	1.10245	1.1301	1.70422	44.5862	10.7293
11.5875	-0.12922	1.67131	1.14155	1.67131	1.11008	1.14155	1.71947	45.8784	10.7637
11.5942	-0.12922	1.68085	1.15585	1.68085	1.12247	1.15585	1.74856	47.3614	10.8194
11.6008	-0.13161	1.69516	1.17636	1.69516	1.14107	1.17636	1.79052	49.0403	10.9048
11.6075	-0.13399	1.71757	1.20163	1.71757	1.16444	1.20163	1.84536	50.9095	11.0235
11.6142	-0.13733	1.74665	1.22833	1.74665	1.194	1.22833	1.91784	52.9532	11.1766
11.6208	-0.14067	1.78146	1.25742	1.78146	1.23024	1.25742	2.00987	55.1453	11.3654
11.6275	-0.14448	1.82343	1.29366	1.82343	1.27125	1.29366	2.11668	57.4489	11.5862
11.6342	-0.14591	1.87349	1.33705	1.87349	1.31845	1.33705	2.23446	59.8235	11.8322
11.6408	-0.1483	1.92785	1.37997	1.92785	1.37043	1.37997	2.3613	62.2268	12.0959
11.6475	-0.1502	1.9846	1.42288	1.9846	1.4267	1.42288	2.49052	64.6181	12.3663
11.6542	-0.1483	2.0442	1.4658	2.0442	1.48392	1.4658	2.61068	66.9684	12.6286
11.6608	-0.1421	2.10381	1.50919	2.10381	1.53923	1.50919	2.71368	69.2673	12.8694
11.6675	-0.13638	2.15816	1.54591	2.15816	1.58978	1.54591	2.79951	71.5265	13.0773
11.6742	-0.13542	2.20394	1.57547	2.20394	1.63221	1.57547	2.86102	73.7772	13.2508
11.6808	-0.13494	2.24495	1.59931	2.24495	1.66368	1.59931	2.89392	76.0613	13.3853
11.6875	-0.13399	2.28119	1.61457	2.28119	1.68371	1.61457	2.89726	78.4278	13.4797
11.6942	-0.13494	2.30932	1.62077	2.30932	1.69134	1.62077	2.87724	80.9207	13.5412
11.7008	-0.13924	2.32649	1.61982	2.32649	1.68753	1.61982	2.83623	83.5705	13.5822
11.7075	-0.144	2.33412	1.61934	2.33412	1.67227	1.61934	2.77424	86.3776	13.6166
11.7142	-0.14591	2.33221	1.61791	2.33221	1.647	1.61791	2.69651	89.3192	13.6471
11.7208	-0.1483	2.31791	1.61123	2.31791	1.61457	1.61123	2.61068	92.3457	13.679
11.7275	-0.1502	2.29359	1.60217	2.29359	1.58024	1.60217	2.52151	95.3827	13.7205
11.7342	-0.15306	2.26116	1.59311	2.26116	1.54543	1.59311	2.42805	98.3348	13.7753
11.7408	-0.15593	2.2254	1.58262	2.2254	1.50919	1.58262	2.33364	101.088	13.8392
11.7475	-0.15783	2.18821	1.5645	2.18821	1.47486	1.5645	2.24113	103.529	13.9046
11.7542	-0.1564	2.15292	1.54114	2.15292	1.44339	1.54114	2.15435	105.546	13.9718
11.7608	-0.15354	2.12097	1.52111	2.12097	1.41478	1.52111	2.07329	107.031	14.0357
11.7675	-0.14925	2.09379	1.50537	2.09379	1.38855	1.50537	1.99747	107.894	14.0843
11.7742	-0.14448	2.069	1.49155	2.069	1.36423	1.49155	1.92833	108.067	14.1082
11.7808	-0.13971	2.04372	1.47486	2.04372	1.34277	1.47486	1.86539	107.509	14.1029
11.7875	-0.13494	2.01893	1.45721	2.01893	1.32084	1.45721	1.80817	106.204	14.0634
11.7942	-0.13208	1.99413	1.43957	1.99413	1.30033	1.43957	1.75476	104.163	13.9861
11.8008	-0.13208	1.96934	1.41668	1.96934	1.2846	1.41668	1.70088	101.433	13.8693
11.8075	-0.13304	1.94407	1.38903	1.94407	1.27029	1.38903	1.647	98.0883	13.7157
11.8142	-0.13304	1.91736	1.3566	1.91736	1.25742	1.3566	1.59359	94.2254	13.5288
11.8208	-0.13113	1.88923	1.32418	1.88923	1.24454	1.32418	1.54257	89.953	13.3119
11.8275	-0.1297	1.85919	1.2908	1.85919	1.23405	1.2908	1.49298	85.3958	13.0706
11.8342	-0.12636	1.82772	1.25694	1.82772	1.22452	1.25694	1.44386	80.6856	12.8102
11.8408	-0.12112	1.79577	1.22166	1.79577	1.21403	1.22166	1.39809	75.9468	12.5394
11.8475	-0.11444	1.76239	1.18399	1.76239	1.20258	1.18399	1.3566	71.2914	12.2681
11.8542	-0.11015	1.72663	1.14489	1.72663	1.19066	1.14489	1.31893	66.812	12.0068
11.8608	-0.11063	1.69134	1.10388	1.69134	1.17683	1.10388	1.28317	62.5853	11.7655
11.8675	-0.11301	1.66178	1.06049	1.66178	1.16158	1.06049	1.24979	58.6629	11.5485
11.8742	-0.11826	1.63746	1.01709	1.63746	1.1425	1.01709	1.21975	55.0785	11.3621
11.8808	-0.12398	1.61171	0.97799	1.61171	1.12104	0.97799	1.19352	51.846	11.2085
11.8875	-0.13113	1.58453	0.94414	1.58453	1.09768	0.94414	1.17159	48.9635	11.0908
11.8942	-0.13685	1.5626	0.91505	1.5626	1.07622	0.91505	1.1549	46.4249	11.0068
11.9008	-0.14114	1.54638	0.88978	1.54638	1.05858	0.88978	1.14536	44.2181	10.9549
11.9075	-0.14448	1.53399	0.86975	1.53399	1.04952	0.86975	1.14155	42.3298	10.9372
11.9142	-0.14687	1.52302	0.85497	1.52302	1.04856	0.85497	1.14346	40.7429	10.9553
11.9208	-0.14639	1.51968	0.84686	1.51968	1.05286	0.84686	1.15061	39.4397	11.0083
11.9275	-0.14067	1.52397	0.84352	1.52397	1.05858	0.84352	1.1611	38.4078	11.0941
11.9342	-0.13208	1.53208	0.84591	1.53208	1.06573	0.84591	1.17111	37.6282	11.2138
11.9408	-0.12302	1.54114	0.85497	1.54114	1.07622	0.85497	1.17874	37.0836	11.3707
11.9475	-0.11158	1.55067	0.87166	1.55067	1.08624	0.87166	1.18542	36.756	11.5604
11.9542	-0.09966	1.56355	0.89502	1.56355	1.09434	0.89502	1.19734	36.6263	11.7798
11.9608	-0.09203	1.5769	0.92125	1.5769	1.10483	0.92125	1.21593	36.6812	12.0268
11.9675	-0.09155	1.58882	0.95034	1.58882	1.12057	0.95034	1.23978	36.9024	12.3024
11.9742	-0.09441	1.6017	0.98372	1.6017	1.13964	0.98372	1.26743	37.2748	12.6023
11.9808	-0.09871	1.61505	1.02091	1.61505	1.15871	1.02091	1.30177	37.786	12.9194
11.9875	-0.10538	1.62935	1.06049	1.62935	1.17826	1.06049	1.3423	38.4283	13.2556
11.9942	-0.11349	1.64461	1.10197	1.64461	1.20115	1.10197	1.3833	39.1965	13.6199
12.0008	-0.12064	1.66512	1.14679	1.66512	1.22499	1.14679	1.42241	40.082	14.0161
12.0075	-0.12589	1.69182	1.194	1.69182	1.24598	1.194	1.4596	41.0819	14.4434
12.0142	-0.13113	1.72377	1.24168	1.72377	1.26791	1.24168	1.49727	42.1987	14.9059
12.0208	-0.13447	1.75762	1.28889	1.75762	1.29128	1.28889	1.53589	43.4327	15.41
12.0275	-0.13113	1.79529	1.33371	1.79529	1.31559	1.33371	1.57213	44.7683	15.9612
12.0342	-0.1235	1.83487	1.37663	1.83487	1.33944	1.37663	1.60408	46.1822	16.5548
12.0408	-0.11826	1.87445	1.41716	1.87445	1.36566	1.41716	1.63031	47.6465	17.1876
12.0475	-0.11683	1.91307	1.45531	1.91307	1.39809	1.45531	1.65224	49.1228	17.859
12.0542	-0.11587	1.95122	1.49155	1.95122	1.43194	1.49155	1.6737	50.5552	18.558
12.0608	-0.11492	1.98889	1.52493	1.98889	1.46437	1.52493	1.69182	51.8804	19.2671
12.0675	-0.11683	2.0237	1.55544	2.0237	1.49393	1.55544	1.70469	53.0415	19.9661
12.0742	-0.12302	2.05612	1.58215	2.05612	1.52111	1.58215	1.7128	53.9904	20.6351
12.0808	-0.12636	2.08378	1.60313	2.08378	1.54209	1.60313	1.71709	54.6885	21.2493
12.0875	-0.1235	2.10667	1.61839	2.10667	1.55735	1.61839	1.71757	55.1143	21.7853
12.0942	-0.11969	2.12526	1.62649	2.12526	1.56927	1.62649	1.71185	55.2759	22.2325
12.1008	-0.12064	2.13861	1.62792	2.13861	1.57881	1.62792	1.70135	55.2054	22.5925
12.1075	-0.12541	2.15101	1.62268	2.15101	1.58453	1.62268	1.69134	54.9555	22.8686
12.1142	-0.12779	2.16198	1.61409	2.16198	1.58501	1.61409	1.68419	54.594	23.0765
12.1208	-0.1297	2.1739	1.60217	2.1739	1.58167	1.60217	1.67942	54.2007	23.242
12.1275	-0.13161	2.18296	1.5893	2.18296	1.57356	1.5893	1.67751	53.8511	23.3984
12.1342	-0.13304	2.18773	1.57833	2.18773	1.5583	1.57833	1.67847	53.6056	23.5691
12.1408	-0.1297	2.1925	1.56927	2.1925	1.53828	1.56927	1.68419	53.5064	23.7703
12.1475	-0.12398	2.19536	1.56164	2.19536	1.51634	1.56164	1.69182	53.5736	24.0178
12.1542	-0.12159	2.19727	1.55449	2.19727	1.49679	1.55449	1.70183	53.8011	24.3158
12.1608	-0.12159	2.19631	1.5502	2.19631	1.47867	1.5502	1.71709	54.1539	24.653
12.1675	-0.12064	2.19727	1.54972	2.19727	1.46437	1.54972	1.73807	54.5783	25.002
12.1742	-0.11873	2.20203	1.55306	2.20203	1.45817	1.55306	1.76287	55.0113	25.3382
12.1808	-0.11921	2.20823	1.56069	2.20823	1.46198	1.56069	1.79052	55.376	25.6352
12.1875	-0.12255	2.21491	1.57118	2.21491	1.47581	1.57118	1.82152	55.6011	25.8617
12.1942	-0.12302	2.21872	1.58548	2.21872	1.49584	1.58548	1.85394	55.623	25.9881
12.2008	-0.12255	2.2192	1.59979	2.2192	1.51968	1.59979	1.88255	55.3999	25.9967
12.2075	-0.12255	2.21395	1.61266	2.21395	1.54591	1.61266	1.90639	54.9116	25.8784
12.2142	-0.1235	2.20394	1.62363	2.20394	1.57022	1.62363	1.92451	54.1563	25.6276
12.2208	-0.12255	2.18964	1.63221	2.18964	1.59502	1.63221	1.93691	53.1521	25.2466
12.2275	-0.12112	2.17009	1.63984	2.17009	1.62077	1.63984	1.94407	51.9266	24.7498
12.2342	-0.12064	2.14577	1.64461	2.14577	1.64795	1.64461	1.94597	50.5238	24.1571
12.2408	-0.11921	2.1162	1.64652	2.1162	1.67656	1.64652	1.94454	48.9941	23.4919
12.2475	-0.11587	2.08378	1.64413	2.08378	1.70708	1.64413	1.9393	47.3833	22.7785
12.2542	-0.11301	2.04468	1.63555	2.04468	1.74379	1.63555	1.93071	45.7339	22.0423
12.2608	-0.11158	2.00272	1.62077	2.00272	1.78337	1.62077	1.91927	44.085	21.3032
12.2675	-0.11158	1.96171	1.60074	1.96171	1.82199	1.60074	1.90401	42.4705	20.5693
12.2742	-0.11301	1.92356	1.57833	1.92356	1.85776	1.57833	1.88541	40.9141	19.8517
12.2808	-0.11635	1.89114	1.55258	1.89114	1.89257	1.55258	1.86729	39.4292	19.1608
12.2875	-0.12255	1.86348	1.52397	1.86348	1.92738	1.52397	1.85061	38.0263	18.5037
12.2942	-0.1297	1.84345	1.49679	1.84345	1.9598	1.49679	1.83773	36.7088	17.8838
12.3008	-0.13685	1.82486	1.47057	1.82486	1.98841	1.47057	1.82867	35.4776	17.3039
12.3075	-0.14019	1.80292	1.44434	1.80292	2.01416	1.44434	1.8239	34.3332	16.7704
12.3142	-0.1421	1.77622	1.41478	1.77622	2.04086	1.41478	1.81961	33.2756	16.2835
12.3208	-0.14162	1.74856	1.38569	1.74856	2.069	1.38569	1.81532	32.3019	15.8372
12.3275	-0.13781	1.72424	1.35803	1.72424	2.09951	1.35803	1.81103	31.4083	15.4252
12.3342	-0.13161	1.70088	1.33133	1.70088	2.13385	1.33133	1.80817	30.5972	15.0466
12.3408	-0.12684	1.67942	1.3032	1.67942	2.17533	1.3032	1.80674	29.8729	14.7052
12.3475	-0.1235	1.66321	1.27697	1.66321	2.22158	1.27697	1.80721	29.2363	14.4019
12.3542	-0.11921	1.65415	1.25599	1.65415	2.27404	1.25599	1.81437	28.6837	14.1334
12.3608	-0.11349	1.65033	1.23692	1.65033	2.33412	1.23692	1.8301	28.2164	13.9003
12.3675	-0.10872	1.64747	1.21784	1.64747	2.40278	1.21784	1.85347	27.8344	13.7067
12.3742	-0.10633	1.6489	1.19925	1.6489	2.47717	1.19925	1.87922	27.5345	13.556
12.3808	-0.10252	1.65367	1.1816	1.65367	2.55585	1.1816	1.90639	27.3128	13.4482
12.3875	-0.09775	1.65939	1.16348	1.65939	2.6412	1.16348	1.93882	27.1645	13.381
12.3942	-0.09537	1.66368	1.14441	1.66368	2.73561	1.14441	1.97601	27.0891	13.3548
12.4008	-0.09632	1.66559	1.12581	1.66559	2.8348	1.12581	2.01416	27.0858	13.3705
12.4075	-0.09918	1.66798	1.11055	1.66798	2.93493	1.11055	2.0504	27.1525	13.4253
12.4142	-0.10252	1.66798	1.09673	1.66798	3.03602	1.09673	2.08998	27.2894	13.5179
12.4208	-0.10729	1.6675	1.08528	1.6675	3.14045	1.08528	2.13528	27.4968	13.6466
12.4275	-0.11253	1.67084	1.07718	1.67084	3.2506	1.07718	2.18296	27.7805	13.8168
12.4342	-0.1173	1.67894	1.07479	1.67894	3.36504	1.07479	2.23112	28.1491	14.0333
12.4408	-0.11921	1.69325	1.0767	1.69325	3.48473	1.0767	2.28262	28.6198	14.3042
12.4475	-0.11683	1.70994	1.08147	1.70994	3.613	1.08147	2.34079	29.2101	14.636
12.4542	-0.11206	1.72997	1.091	1.72997	3.75319	1.091	2.4066	29.9377	15.0366
12.4608	-0.10729	1.75142	1.10817	1.75142	3.90482	1.10817	2.47812	30.8199	15.5163
12.4675	-0.1049	1.77479	1.13106	1.77479	4.06694	1.13106	2.55823	31.8756	16.0828
12.4742	-0.1049	1.80292	1.15681	1.80292	4.23765	1.15681	2.65074	33.1121	16.7432
12.4808	-0.10729	1.83678	1.18494	1.83678	4.42076	1.18494	2.75278	34.5202	17.4985
12.4875	-0.11301	1.87826	1.2145	1.87826	4.61769	1.2145	2.86341	36.0794	18.3439
12.4942	-0.11778	1.92547	1.24693	1.92547	4.82845	1.24693	2.98119	37.7541	19.2609
12.5008	-0.11921	1.97983	1.27745	1.97983	5.0559	1.27745	3.10612	39.4983	20.2188
12.5075	-0.11539	2.03657	1.3051	2.03657	5.29909	1.3051	3.23439	41.2459	21.1792
12.5142	-0.1092	2.09284	1.32942	2.09284	5.55897	1.32942	3.36361	42.9201	22.1
12.5208	-0.10395	2.14481	1.35231	2.14481	5.83363	1.35231	3.49712	44.4379	22.9368
12.5275	-0.10395	2.19059	1.37377	2.19059	6.12164	1.37377	3.63493	45.7239	23.6492
12.5342	-0.10967	2.23064	1.38903	2.23064	6.42061	1.38903	3.77798	46.7157	24.2009
12.5408	-0.11921	2.26593	1.39999	2.26593	6.73151	1.39999	3.9258	47.3647	24.5681
12.5475	-0.12922	2.29502	1.40619	2.29502	7.05862	1.40619	4.08077	47.6403	24.7374
12.5542	-0.13781	2.31457	1.40762	2.31457	7.40528	1.40762	4.24337	47.5378	24.7059
12.5608	-0.1421	2.32267	1.40142	2.32267	7.76625	1.40142	4.41074	47.0791	24.4818
12.5675	-0.14019	2.31886	1.39093	2.31886	8.14581	1.39093	4.58288	46.3018	24.0831
12.5742	-0.13447	2.30312	1.37854	2.30312	8.54492	1.37854	4.76074	45.2523	23.5353
12.5808	-0.12732	2.27594	1.36709	2.27594	8.96549	1.36709	4.94671	43.9887	22.8686
12.5875	-0.11969	2.24113	1.35326	2.24113	9.40418	1.35326	5.14412	42.572	22.1148
12.5942	-0.11396	2.2006	1.33657	2.2006	9.86433	1.33657	5.35488	41.06	21.3051
12.6008	-0.11206	2.15626	1.31512	2.15626	10.3507	1.31512	5.58281	39.505	20.4678
12.6075	-0.11492	2.11239	1.28794	2.11239	10.8623	1.28794	5.82933	37.9529	19.6295
12.6142	-0.11778	2.0709	1.2579	2.0709	11.3983	1.2579	6.09636	36.4389	18.8079
12.6208	-0.11873	2.03133	1.22452	2.03133	11.9567	1.22452	6.38103	34.9879	18.0168
12.6275	-0.11969	1.99175	1.19257	1.99175	12.5403	1.19257	6.68478	33.6161	17.2653
12.6342	-0.12159	1.95694	1.16444	1.95694	13.1497	1.16444	7.01046	32.3329	16.5653
12.6408	-0.12159	1.92928	1.14346	1.92928	13.7868	1.14346	7.36046	31.1398	15.9168
12.6475	-0.11778	1.90735	1.13058	1.90735	14.4529	1.13058	7.73525	30.0331	15.3151
12.6542	-0.11396	1.88828	1.12391	1.88828	15.1477	1.12391	8.13484	29.0079	14.7543
12.6608	-0.10872	1.87206	1.12152	1.87206	15.8691	1.12152	8.5597	28.0581	14.236
12.6675	-0.10252	1.86014	1.11818	1.86014	16.6154	1.11818	9.01222	27.1754	13.7577
12.6742	-0.0968	1.84965	1.11485	1.84965	17.3898	1.11485	9.49049	26.3534	13.31
12.6808	-0.09394	1.84011	1.11389	1.84011	18.1918	1.11389	9.99546	25.5857	12.8908
12.6875	-0.09346	1.83535	1.11437	1.83535	19.0191	1.11437	10.5267	24.868	12.4998
12.6942	-0.09155	1.83487	1.11294	1.83487	19.8708	1.11294	11.0893	24.1976	12.1384
12.7008	-0.09155	1.83725	1.1096	1.83725	20.7481	1.1096	11.6878	23.5701	11.7993
12.7075	-0.09441	1.84011	1.10769	1.84011	21.6551	1.10769	12.3243	22.9812	11.4818
12.7142	-0.09775	1.84393	1.10769	1.84393	22.5878	1.10769	13.001	22.4295	11.188
12.7208	-0.09823	1.84822	1.11008	1.84822	23.5462	1.11008	13.7162	21.9145	10.9167
12.7275	-0.09727	1.84822	1.11389	1.84822	24.5366	1.11389	14.4754	21.4348	10.6645
12.7342	-0.09727	1.84298	1.11866	1.84298	25.5623	1.11866	15.2821	20.9899	10.4327
12.7408	-0.09871	1.83535	1.12772	1.83535	26.628	1.12772	16.1414	20.5808	10.2286
12.7475	-0.09918	1.82915	1.14107	1.82915	27.7328	1.14107	17.0536	20.2098	10.0536
12.7542	-0.09775	1.82581	1.15728	1.82581	28.8792	1.15728	18.0244	19.8751	9.90105
12.7608	-0.09871	1.82056	1.17111	1.82056	30.0703	1.17111	19.0625	19.5751	9.76896
12.7675	-0.10252	1.81246	1.18208	1.81246	31.311	1.18208	20.1745	19.3114	9.66263
12.7742	-0.10633	1.79958	1.19209	1.79958	32.6061	1.19209	21.3594	19.083	9.58586
12.7808	-0.1092	1.78337	1.20163	1.78337	33.957	1.20163	22.6159	18.8875	9.5377
12.7875	-0.11301	1.76525	1.21021	1.76525	35.3727	1.21021	23.951	18.7254	9.52053
12.7942	-0.11492	1.74427	1.21975	1.74427	36.8605	1.21975	25.3711	18.5943	9.54056
12.8008	-0.11301	1.7252	1.23501	1.7252	38.4273	1.23501	26.8755	18.4917	9.60588
12.8075	-0.1092	1.71232	1.25694	1.71232	40.0772	1.25694	28.4634	18.4135	9.72271
12.8142	-0.10824	1.70803	1.2846	1.70803	41.8143	1.2846	30.1375	18.3601	9.89914
12.8208	-0.10967	1.71041	1.31416	1.71041	43.6444	1.31416	31.9023	18.3306	10.1495
12.8275	-0.10777	1.71852	1.34516	1.71852	45.5666	1.34516	33.7534	18.3225	10.4885
12.8342	-0.1049	1.72997	1.37711	1.72997	47.5807	1.37711	35.687	18.3334	10.9334
12.8408	-0.10347	1.74284	1.40715	1.74284	49.6883	1.40715	37.7045	18.3659	11.5046
12.8475	-0.10252	1.75714	1.43719	1.75714	51.8899	1.43719	39.8073	18.4226	12.2275
12.8542	-0.09966	1.77431	1.46914	1.77431	54.1849	1.46914	41.9917	18.5032	13.1331
12.8608	-0.0968	1.79529	1.50299	1.79529	56.5677	1.50299	44.2519	18.6081	14.256
12.8675	-0.09775	1.82295	1.53637	1.82295	59.0391	1.53637	46.5856	18.7445	15.6417
12.8742	-0.10157	1.85776	1.56975	1.85776	61.5964	1.56975	48.9903	18.9238	17.3402
12.8808	-0.10443	1.90115	1.60408	1.90115	64.2347	1.60408	51.4622	19.156	19.4092
12.8875	-0.1049	1.95265	1.63794	1.95265	66.9489	1.63794	53.9961	19.4526	21.9159
12.8942	-0.10443	2.0113	1.66941	2.0113	69.7355	1.66941	56.5915	19.8336	24.9309
12.9008	-0.103	2.07901	1.70183	2.07901	72.5927	1.70183	59.2432	20.33	28.5296
12.9075	-0.10061	2.15626	1.73903	2.15626	75.5138	1.73903	61.9469	20.9808	32.7926
12.9142	-0.09918	2.24781	1.77813	2.24781	78.496	1.77813	64.6987	21.8348	37.8098
12.9208	-0.10109	2.35605	1.81627	2.35605	81.5406	1.81627	67.4968	22.9592	43.6792
12.9275	-0.10586	2.48671	1.85394	2.48671	84.6453	1.85394	70.3363	24.4379	50.4932
12.9342	-0.10872	2.6474	1.89638	2.6474	87.8038	1.89638	73.2055	26.3796	58.3444
12.9408	-0.10729	2.84147	1.94359	2.84147	91.0139	1.94359	76.1013	28.9135	67.3246
12.9475	-0.10347	3.07369	1.99652	3.07369	94.2802	1.99652	79.0243	32.2037	77.5228
12.9542	-0.09823	3.34835	2.05755	3.34835	97.5995	2.05755	81.9702	36.449	89.0188
12.9608	-0.09108	3.67641	2.12955	3.67641	100.965	2.12955	84.9342	41.8882	101.878
12.9675	-0.08297	4.06742	2.21157	4.06742	104.373	2.21157	87.9168	48.8033	116.148
12.9742	-0.07677	4.52852	2.30074	4.52852	107.831	2.30074	90.9295	57.5204	131.86
12.9808	-0.07391	5.06735	2.39897	5.06735	111.338	2.39897	93.9755	68.418	149.022
12.9875	-0.07153	5.69248	2.50816	5.69248	114.892	2.50816	97.0492	81.9202	167.617
12.9942	-0.06676	6.41251	2.6269	6.41251	118.492	2.6269	100.146	98.4902	187.6
13.0008	-0.06056	7.23076	2.7523	7.23076	122.141	2.7523	103.263	118.629	208.899
13.0075	-0.05341	8.15392	2.88296	8.15392	125.841	2.88296	106.399	142.87	231.424
13.0142	-0.04768	9.19247	3.01886	9.19247	129.588	3.01886	109.544	171.772	255.072
13.0208	-0.04148	10.3502	3.15332	10.3502	133.38	3.15332	112.699	205.888	279.71
13.0275	-0.03529	11.6262	3.28064	11.6262	137.22	3.28064	115.868	245.761	305.189
13.0342	-0.02861	13.0167	3.39842	13.0167	141.105	3.39842	119.054	291.903	331.342
13.0408	-0.02337	14.5202	3.50523	14.5202	145.027	3.50523	122.255	344.765	357.998
13.0475	-0.01717	16.1285	3.60107	16.1285	148.982	3.60107	125.469	404.708	384.986
13.0542	-0.00954	17.8285	3.67928	17.8285	152.972	3.67928	128.701	471.966	412.141
13.0608	-0.00238	19.6094	3.73411	19.6094	156.999	3.73411	131.956	546.622	439.315
13.0675	0.00334	21.4615	3.7632	21.4615	161.064	3.7632	135.24	628.572	466.377
13.0742	0.00715	23.3803	3.76797	23.3803	165.174	3.76797	138.56	717.48	493.227
13.0808	0.01049	25.3539	3.74842	25.3539	169.343	3.74842	141.934	812.748	519.788
13.0875	0.01335	27.37	3.70312	27.37	173.584	3.70312	145.382	913.493	546.024
13.0942	0.01574	29.4199	3.63779	29.4199	177.912	3.63779	148.921	1018.5	571.917
13.1008	0.02146	31.4927	3.56436	31.4927	182.337	3.56436	152.57	1126.22	597.472
13.1075	0.02861	33.5803	3.48854	33.5803	186.883	3.48854	156.35	1234.86	622.739
13.1142	0.03576	35.6746	3.40891	35.6746	191.577	3.40891	160.291	1342.43	647.805
13.1208	0.04101	37.7741	3.33071	37.7741	196.447	3.33071	164.431	1446.81	672.791
13.1275	0.04435	39.876	3.26204	39.876	201.524	3.26204	168.808	1545.81	697.843
13.1342	0.04625	41.9764	3.20768	41.9764	206.848	3.20768	173.468	1637.58	723.148
13.1408	0.04721	44.0798	3.16954	44.0798	212.469	3.16954	178.457	1720.81	748.936
13.1475	0.04911	46.1927	3.15905	46.1927	218.441	3.15905	183.829	1794.7	775.462
13.1542	0.05388	48.3222	3.19529	48.3222	224.822	3.19529	189.641	1858.62	802.986
13.1608	0.06104	50.4727	3.29399	50.4727	231.679	3.29399	195.952	1912.52	831.796
13.1675	0.07057	52.6595	3.47853	52.6595	239.086	3.47853	202.828	1957.23	862.238
13.1742	0.08106	54.9068	3.78895	54.9068	247.115	3.78895	210.344	1993.97	894.691
13.1808	0.09203	57.2362	4.28295	57.2362	255.846	4.28295	218.576	2023.64	929.553
13.1875	0.10204	59.6676	5.03683	59.6676	265.353	5.03683	227.602	2047.16	967.251
13.1942	0.10967	62.2253	6.15072	62.2253	275.711	6.15072	237.494	2065.97	1008.23
13.2008	0.11587	64.9486	7.76291	64.9486	286.986	7.76291	248.31	2081.47	1052.87
13.2075	0.12016	67.8744	10.0489	67.8744	299.238	10.0489	260.102	2094.2	1101.48
13.2142	0.12493	71.0406	13.2203	71.0406	312.513	13.2203	272.902	2104.26	1154.25
13.2208	0.13018	74.4925	17.5304	74.4925	326.841	17.5304	286.725	2112.33	1211.26
13.2275	0.1359	78.2805	23.2792	78.2805	342.226	23.2792	301.561	2119.19	1272.37
13.2342	0.144	82.4556	30.8032	82.4556	358.646	30.8032	317.39	2124.95	1337.2
13.2408	0.1545	87.0585	40.4716	87.0585	376.072	40.4716	334.175	2129.48	1405.21
13.2475	0.16785	92.1273	52.6805	92.1273	394.456	52.6805	351.862	2133.28	1475.75
13.2542	0.18024	97.7001	67.8425	97.7001	413.74	67.8425	370.406	2136.83	1547.84
13.2608	0.19169	103.814	86.3714	103.814	433.863	86.3714	389.775	2140.21	1620.1
13.2675	0.20409	110.506	108.672	110.506	454.797	108.672	409.994	2143.12	1691.15
13.2742	0.21791	117.819	135.141	117.819	476.573	135.141	431.139	2145.88	1759.6
13.2808	0.23174	125.812	166.162	125.812	499.289	166.162	453.376	2148.8	1824.08
13.2875	0.24605	134.562	202.087	134.562	523.129	202.087	476.972	2151.83	1883.13
13.2942	0.26083	144.166	243.211	144.166	548.394	243.211	502.295	2154.8	1935.74
13.3008	0.27704	154.747	289.766	154.747	575.501	289.766	529.783	2157.71	1981.37
13.3075	0.29182	166.459	341.88	166.459	604.931	341.88	559.893	2160.73	2019.52
13.3142	0.30708	179.481	399.521	179.481	637.178	399.521	593.052	2163.61	2050.09
13.3208	0.3233	193.994	462.448	193.994	672.71	462.448	629.574	2166.24	2073.81
13.3275	0.33903	210.16	530.169	210.16	711.863	530.169	669.549	2168.59	2091.96
13.3342	0.35381	228.093	601.877	228.093	754.727	601.877	712.775	2170.91	2105.47
13.3408	0.36764	247.813	676.386	247.813	801.044	676.386	758.69	2173.19	2115.24
13.3475	0.38099	269.203	752.143	269.203	850.165	752.143	806.354	2175.47	2122.44
13.3542	0.39101	291.979	827.269	291.979	901.022	827.269	854.408	2177.67	2128.26
13.3608	0.40007	315.682	899.631	315.682	952.101	899.631	901.165	2179.65	2132.89
13.3675	0.41103	339.675	966.937	339.675	1001.6	966.937	944.741	2181.11	2136.39
13.3742	0.42439	363.163	1026.88	363.163	1047.55	1026.88	983.22	2181.71	2139.19
13.3808	0.43917	385.247	1077.34	385.247	1087.96	1077.34	1014.81	2181.78	2141.66
13.3875	0.45681	404.998	1116.56	404.998	1120.94	1116.56	1037.94	2181.48	2143.8
13.3942	0.47779	421.542	1143.26	421.542	1144.94	1143.26	1051.49	2180.79	2145.03
13.4008	0.49877	434.129	1156.69	434.129	1158.87	1156.69	1054.8	2179.73	2145.48
13.4075	0.51689	442.194	1156.6	442.194	1162.09	1156.6	1047.77	2178.57	2145.32
13.4142	0.53024	445.416	1143.37	445.416	1154.49	1143.37	1030.81	2177.81	2144.73
13.4208	0.53787	443.751	1117.85	443.751	1136.47	1117.85	1004.78	2177.03	2143.6
13.4275	0.53787	437.421	1081.35	437.421	1108.96	1081.35	970.953	2176.01	2141.9
13.4342	0.53024	426.879	1035.51	426.879	1073.32	1035.51	930.865	2175.03	2139.9
13.4408	0.52118	412.757	982.186	412.757	1031.09	982.186	886.226	2174.24	2137.71
13.4475	0.51403	395.811	923.409	395.811	983.975	923.409	838.758	2173.33	2134.96
13.4542	0.50735	376.854	861.198	376.854	933.756	861.198	790.08	2171.9	2131.1
13.4608	0.50068	356.677	797.467	356.677	882.154	797.467	741.636	2170.29	2126.12
13.4675	0.49353	336.001	733.881	336.001	830.688	733.881	694.633	2168.82	2120.01
13.4742	0.48494	315.436	671.815	315.436	780.624	671.815	650.024	2167.18	2112.52
13.4808	0.47302	295.479	612.325	295.479	733.007	612.325	608.508	2165.09	2103.12
13.4875	0.45633	276.505	556.162	276.505	688.622	556.162	570.526	2162.92	2091.92
13.4942	0.43964	258.773	503.808	258.773	647.983	503.808	536.315	2160.92	2078.67
13.5008	0.42391	242.442	455.503	242.442	611.371	455.503	505.967	2159.24	2062.95
13.5075	0.41199	227.597	411.317	227.597	578.92	411.317	479.476	2157.74	2044.69
13.5142	0.40054	214.266	371.223	214.266	550.634	371.223	456.759	2156.44	2024.6
13.5208	0.39148	202.437	335.157	202.437	526.44	335.157	437.691	2155.42	2003.82
13.5275	0.38576	192.071	303.057	192.071	506.221	303.057	422.13	2154.66	1983.24
13.5342	0.38147	183.125	274.885	183.125	489.849	274.885	409.942	2154.34	1964.34
13.5408	0.37909	175.56	250.664	175.56	477.18	250.664	400.988	2154.19	1948.82
13.5475	0.37956	169.35	230.499	169.35	468.047	230.499	395.124	2154.28	1938.03
13.5542	0.38385	164.472	214.565	164.472	462.287	214.565	392.206	2154.73	1932.72
13.5608	0.38862	160.912	203.1	160.912	459.737	203.1	392.098	2155.78	1933.34
13.5675	0.39148	158.669	196.406	158.669	460.242	196.406	394.683	2157.36	1939.99
13.5742	0.39196	157.751	194.836	157.751	463.657	194.836	399.858	2159.18	1952.19
13.5808	0.39053	158.172	198.763	158.172	469.871	198.763	407.552	2161.18	1968.91
13.5875	0.38671	159.952	208.572	159.952	478.826	208.572	417.743	2163.2	1989.06
13.5942	0.3829	163.132	224.647	163.132	490.515	224.647	430.478	2165.19	2011.19
13.6008	0.38052	167.771	247.349	167.771	505.009	247.349	445.883	2166.99	2033.47
13.6075	0.38195	173.94	276.972	173.94	522.475	276.972	464.165	2168.72	2054.5
13.6142	0.38528	181.728	313.709	181.728	543.183	313.709	485.607	2170.5	2073.29
13.6208	0.38958	191.24	357.626	191.24	567.447	357.626	510.519	2172.3	2089.44
13.6275	0.3953	202.593	408.604	202.593	595.598	408.604	539.2	2174	2102.61
13.6342	0.40197	215.885	466.279	215.885	627.932	466.279	571.841	2175.44	2112.91
13.6408	0.41008	231.176	529.972	231.176	664.6	529.972	608.438	2176.7	2120.7
13.6475	0.41676	248.458	598.65	248.458	705.481	598.65	648.693	2177.86	2126.6
13.6542	0.42582	267.616	670.885	267.616	750.096	670.885	691.95	2178.85	2131.31
13.6608	0.43821	288.386	744.837	288.386	797.598	744.837	737.183	2179.58	2135.26
13.6675	0.45252	310.346	818.35	310.346	846.709	818.35	782.962	2180	2138.65
13.6742	0.46587	332.901	889.053	332.901	895.741	889.053	827.529	2180.38	2141.42
13.6808	0.47779	355.29	954.477	355.29	942.678	954.477	868.904	2180.68	2143.96
13.6875	0.4921	376.628	1012.21	376.628	985.374	1012.21	905.077	2180.72	2146.15
13.6942	0.50688	395.965	1060.09	395.965	1021.72	1060.09	934.14	2180.27	2147.71
13.7008	0.52023	412.356	1096.37	412.356	1049.77	1096.37	954.443	2179.45	2148.17
13.7075	0.53024	424.952	1119.84	424.952	1067.91	1119.84	964.736	2178.5	2147.52
13.7142	0.5374	433.049	1129.83	433.049	1075.01	1129.83	964.302	2177.56	2146.29
13.7208	0.53883	436.18	1126.23	436.18	1070.54	1126.23	953.007	2176.48	2144.6
13.7275	0.52977	434.152	1109.54	434.152	1054.55	1109.54	931.273	2175.08	2142.47
13.7342	0.51165	427.06	1080.78	427.06	1027.64	1080.78	900.043	2173.29	2139.58
13.7408	0.49019	415.257	1041.42	415.257	990.902	1041.42	860.661	2170.79	2136.05
13.7475	0.46635	399.31	993.258	399.31	945.858	993.258	814.786	2167.65	2131.86
13.7542	0.44012	379.963	938.245	379.963	894.294	938.245	764.211	2163.75	2126.49
13.7608	0.41485	358.051	878.478	358.051	838.095	878.478	710.743	2159.52	2119.06
13.7675	0.39387	334.429	815.994	334.429	779.128	815.994	656.064	2155.18	2108.25
13.7742	0.37909	309.908	752.639	309.908	719.16	752.639	601.634	2150.92	2092.61
13.7808	0.36478	285.214	689.996	285.214	659.713	689.996	548.661	2146.8	2070.03
13.7875	0.34857	260.966	629.331	260.966	602.021	629.331	498.072	2142.45	2037.82
13.7942	0.33092	237.639	571.603	237.639	547.005	571.603	450.506	2137.55	1993.15
13.8008	0.31281	215.57	517.422	215.57	495.309	517.422	406.325	2131.35	1933.5
13.8075	0.29278	194.961	467.121	194.961	447.288	467.121	365.673	2123.04	1857.98
13.8142	0.26846	175.914	420.812	175.914	403.061	420.812	328.531	2111.19	1767
13.8208	0.24366	158.447	378.433	158.447	362.584	378.433	294.769	2093.48	1662.45
13.8275	0.22078	142.519	339.791	142.519	325.708	339.791	264.173	2066.88	1547.49
13.8342	0.20027	128.047	304.636	128.047	292.224	304.636	236.498	2027.71	1426.29
13.8408	0.18263	114.934	272.707	114.934	261.889	272.707	211.5	1972.5	1303.34
13.8475	0.16737	103.07	243.745	103.07	234.45	243.745	188.946	1898.89	1182.34
13.8542	0.15497	92.35	217.502	92.35	209.662	217.502	168.622	1806.59	1066.16
13.8608	0.14591	82.6712	193.757	82.6712	187.29	193.757	150.329	1697.64	956.725
13.8675	0.13781	73.9389	172.316	73.9389	167.119	172.316	133.886	1575.99	855.237
13.8742	0.12827	66.0696	153.004	66.0696	148.953	153.004	119.133	1447.12	762.249
13.8808	0.11635	58.9905	135.654	58.9905	132.622	135.654	105.931	1316.99	677.904
13.8875	0.103	52.6376	120.113	52.6376	117.984	120.113	94.1539	1191	602.098
13.8942	0.09108	46.9541	106.248	46.9541	104.912	106.248	83.684	1073.14	534.528
13.9008	0.08106	41.8854	93.9393	41.8854	93.2975	93.9393	74.4219	965.881	474.756
13.9075	0.07248	37.3797	83.0741	37.3797	83.0298	83.0741	66.2794	870.353	422.267
13.9142	0.0658	33.3915	73.5421	33.3915	74.0004	73.5421	59.1641	786.656	376.502
13.9208	0.0639	29.8762	65.2337	29.8762	66.0982	65.2337	52.9742	714.188	336.848
13.9275	0.06485	26.7954	58.0349	26.7954	59.2089	58.0349	47.6146	651.947	302.676
13.9342	0.0658	24.1094	51.8312	24.1094	53.2274	51.8312	42.9959	598.753	273.352
13.9408	0.06342	21.78	46.5121	21.78	48.0547	46.5121	39.0305	553.413	248.288
13.9475	0.05865	19.7702	41.9717	19.7702	43.601	41.9717	35.6307	514.765	226.943
13.9542	0.05341	18.0411	38.115	18.0411	39.7816	38.115	32.722	481.722	208.817
13.9608	0.05102	16.5601	34.8554	16.5601	36.521	34.8554	30.2439	453.346	193.437
13.9675	0.0515	15.2955	32.1135	15.2955	33.7453	32.1135	28.1377	428.792	180.367
13.9742	0.05293	14.2169	29.8166	14.2169	31.3802	29.8166	26.3424	407.296	169.21
13.9808	0.05293	13.2937	27.895	13.2937	29.3508	27.895	24.8036	388.18	159.61
13.9875	0.05054	12.5008	26.2828	12.5008	27.5984	26.2828	23.4761	370.89	151.25
13.9942	0.04721	11.8165	24.9224	11.8165	26.0806	24.9224	22.3222	355.045	143.866
14.0008	0.0391	11.2252	23.7694	11.2252	24.7559	23.7694	21.308	340.355	137.25
14.0075	0.03052	10.7083	22.7857	10.7083	23.591	22.7857	20.4077	326.587	131.262
14.0142	0.02146	10.251	21.9417	10.251	22.5587	21.9417	19.6047	313.556	125.796
14.0208	0.01621	9.84287	21.215	9.84287	21.6422	21.215	18.8804	301.096	120.75
14.0275	0.01526	9.47618	20.586	9.47618	20.8201	20.586	18.218	289.078	116.021
14.0342	0.01717	9.14288	20.0314	9.14288	20.0672	20.0314	17.6034	277.373	111.521
14.0408	0.02003	8.83436	19.5284	8.83436	19.3639	19.5284	17.0283	265.889	107.183
14.0475	0.02146	8.5454	19.0625	8.5454	18.6992	19.0625	16.4838	254.601	102.967
14.0542	0.02146	8.27551	18.6205	8.27551	18.0693	18.6205	15.9612	243.545	98.8431
14.0608	0.0205	8.02088	18.1847	8.02088	17.467	18.1847	15.4548	232.789	94.8119
14.0675	0.0186	7.77721	17.7426	7.77721	16.8824	17.7426	14.9593	222.38	90.8928
14.0742	0.01478	7.5407	17.2901	7.5407	16.3069	17.2901	14.4692	212.331	87.1053
14.0808	0.01001	7.30944	16.8219	7.30944	15.7347	16.8219	13.9766	202.637	83.4541
14.0875	0.00525	7.08532	16.3307	7.08532	15.1644	16.3307	13.4769	193.281	79.9213
14.0942	0	6.86741	15.8157	6.86741	14.5922	15.8157	12.9719	184.265	76.4904
14.1008	-0.00763	6.65617	15.2788	6.65617	14.0195	15.2788	12.465	175.606	73.1611
14.1075	-0.01144	6.45542	14.7247	6.45542	13.4497	14.7247	11.9591	167.342	69.9482
14.1142	-0.01097	6.26659	14.1573	6.26659	12.8913	14.1573	11.4579	159.528	66.8659
14.1208	-0.00811	6.08969	13.5832	6.08969	12.3472	13.5832	10.9634	152.213	63.9319
14.1275	-0.00668	5.92232	13.0086	5.92232	11.8179	13.0086	10.4794	145.416	61.1711
14.1342	-0.00906	5.76735	12.4407	5.76735	11.3006	12.4407	10.006	139.122	58.5999
14.1408	-0.01097	5.62477	11.8885	5.62477	10.7989	11.8885	9.54628	133.296	56.2143
14.1475	-0.01574	5.49364	11.3606	5.49364	10.3192	11.3606	9.10568	127.914	53.9999
14.1542	-0.02432	5.37348	10.8633	5.37348	9.86528	10.8633	8.68988	122.95	51.9504
14.1608	-0.03433	5.26524	10.4027	5.26524	9.43995	10.4027	8.30126	118.393	50.0641
14.1675	-0.04148	5.17273	9.98545	5.17273	9.04608	9.98545	7.94125	114.243	48.3384
14.1742	-0.04148	5.09548	9.61447	5.09548	8.68464	9.61447	7.61127	110.495	46.7725
14.1808	-0.03719	5.03445	9.28736	5.03445	8.35466	9.28736	7.30991	107.139	45.3682
14.1875	-0.02909	4.99058	9.00412	4.99058	8.0514	9.00412	7.03335	104.14	44.126
14.1942	-0.01764	4.96626	8.7657	4.96626	7.77531	8.7657	6.77586	101.455	43.0379
14.2008	-0.00668	4.95815	8.56972	4.95815	7.52354	8.56972	6.5403	99.0372	42.0942
14.2075	0.000476837	4.96435	8.40998	4.96435	7.29275	8.40998	6.32763	96.8461	41.2855
14.2142	0.00286	4.98581	8.28266	4.98581	7.08246	8.28266	6.13594	94.8448	40.6003
14.2208	0.000953674	5.01966	8.18634	5.01966	6.89125	8.18634	5.96333	92.9942	40.0224
14.2275	-0.00477	5.0621	8.11481	5.0621	6.72007	8.11481	5.8074	91.2552	39.5341
14.2342	-0.01335	5.10836	8.05855	5.10836	6.56366	8.05855	5.66769	89.5934	39.1145
14.2408	-0.02146	5.15985	8.00896	5.15985	6.41727	8.00896	5.53703	87.9731	38.7387
14.2475	-0.02575	5.21421	7.95698	5.21421	6.28138	7.95698	5.41258	86.3533	38.3797
14.2542	-0.02623	5.26381	7.8969	5.26381	6.15358	7.8969	5.29337	84.6996	38.0144
14.2608	-0.02432	5.30386	7.82108	5.30386	6.03294	7.82108	5.17941	82.9902	37.6229
14.2675	-0.02146	5.3339	7.73001	5.3339	5.91087	7.73001	5.06973	81.2202	37.1852
14.2742	-0.01812	5.35536	7.62177	5.35536	5.78642	7.62177	4.96435	79.3872	36.6864
14.2808	-0.01669	5.36203	7.49493	5.36203	5.66101	7.49493	4.86612	77.4903	36.1209
14.2875	-0.01764	5.34773	7.3514	5.34773	5.53703	7.3514	4.77266	75.5401	35.4848
14.2942	-0.02146	5.31197	7.19261	5.31197	5.4121	7.19261	4.67682	73.5502	34.7767
14.3008	-0.02956	5.25665	7.02047	5.25665	5.28097	7.02047	4.58002	71.5413	33.999
14.3075	-0.03958	5.18179	6.83355	5.18179	5.14841	6.83355	4.48275	69.5376	33.1669
14.3142	-0.04768	5.0869	6.63567	5.0869	5.01585	6.63567	4.38738	67.5664	32.2986
14.3208	-0.04864	4.9758	6.43444	4.9758	4.88281	6.43444	4.29344	65.6533	31.4121
14.3275	-0.04625	4.85325	6.23655	4.85325	4.7493	6.23655	4.1995	63.8113	30.5238
14.3342	-0.04196	4.72307	6.04439	4.72307	4.61912	6.04439	4.10843	62.0523	29.6473
14.3408	-0.03672	4.5886	5.86176	4.5886	4.49753	5.86176	4.02117	60.3785	28.7967
14.3475	-0.03004	4.45223	5.69439	4.45223	4.38023	5.69439	3.93677	58.7874	27.9789
14.3542	-0.0267	4.31776	5.54609	4.31776	4.26817	5.54609	3.8538	57.2772	27.1964
14.3608	-0.03099	4.18472	5.41925	4.18472	4.15945	5.41925	3.77464	55.8491	26.4535
14.3675	-0.03672	4.05359	5.31626	4.05359	4.05598	5.31626	3.70216	54.5087	25.7544
14.3742	-0.03958	3.92962	5.24282	3.92962	3.9587	5.24282	3.63684	53.2565	25.1012
14.3808	-0.04053	3.8166	5.20229	3.8166	3.8662	5.20229	3.57771	52.0949	24.4937
14.3875	-0.04148	3.71504	5.19419	3.71504	3.78132	5.19419	3.52335	51.0197	23.932
14.3942	-0.04053	3.62253	5.21946	3.62253	3.70646	5.21946	3.47376	50.0255	23.4122
14.4008	-0.03862	3.53909	5.2762	3.53909	3.64304	5.2762	3.42703	49.1037	22.9254
14.4075	-0.03958	3.46613	5.36251	3.46613	3.5882	5.36251	3.38078	48.2492	22.4633
14.4142	-0.04625	3.4008	5.47266	3.4008	3.54147	5.47266	3.33643	47.4572	22.0256
14.4208	-0.05341	3.33738	5.5995	3.33738	3.50189	5.5995	3.29685	46.7253	21.6112
14.4275	-0.05817	3.27587	5.73492	3.27587	3.46994	5.73492	3.26157	46.0525	21.2164
14.4342	-0.0577	3.21817	5.8732	3.21817	3.44229	5.8732	3.23009	45.4354	20.8378
14.4408	-0.05388	3.16572	6.00624	3.16572	3.41797	6.00624	3.20482	44.8708	20.4792
14.4475	-0.04673	3.11661	6.12354	3.11661	3.39794	6.12354	3.18527	44.3506	20.1407
14.4542	-0.0391	3.06892	6.2151	3.06892	3.37887	6.2151	3.16763	43.8709	19.8164
14.4608	-0.03433	3.0241	6.27327	3.0241	3.3617	6.27327	3.14808	43.4294	19.5036
14.4675	-0.03529	2.98166	6.29377	2.98166	3.34644	6.29377	3.12948	43.0255	19.2032
14.4742	-0.03958	2.94065	6.27041	2.94065	3.33023	6.27041	3.11422	42.6602	18.9171
14.4808	-0.04387	2.90012	6.19841	2.90012	3.30973	6.19841	3.09944	42.3322	18.6439
14.4875	-0.04911	2.85912	6.08015	2.85912	3.28588	6.08015	3.08466	42.0423	18.3864
14.4942	-0.05245	2.81715	5.91898	2.81715	3.26157	5.91898	3.07226	41.79	18.148
14.5008	-0.05436	2.77519	5.71918	2.77519	3.23439	5.71918	3.06606	41.5769	17.9253
14.5075	-0.05388	2.73705	5.48887	2.73705	3.20292	5.48887	3.06273	41.4019	17.7183
14.5142	-0.05341	2.70557	5.23949	2.70557	3.1724	5.23949	3.05796	41.266	17.5285
14.5208	-0.05674	2.67696	4.98056	2.67696	3.14665	4.98056	3.05319	41.1701	17.3607
14.5275	-0.06056	2.6536	4.72069	2.6536	3.12614	4.72069	3.05176	41.12	17.2129
14.5342	-0.06294	2.63739	4.46892	2.63739	3.10755	4.46892	3.05319	41.1205	17.0836
14.5408	-0.06056	2.62642	4.23288	2.62642	3.09038	4.23288	3.05796	41.173	16.974
14.5475	-0.0577	2.61688	4.01497	2.61688	3.07703	4.01497	3.06749	41.2784	16.8848
14.5542	-0.05817	2.60925	3.81613	2.60925	3.06797	3.81613	3.08371	41.4448	16.8138
14.5608	-0.05674	2.60592	3.64161	2.60592	3.06416	3.64161	3.10659	41.6818	16.7613
14.5675	-0.05245	2.60496	3.49331	2.60496	3.06606	3.49331	3.13616	41.9955	16.7275
14.5742	-0.04768	2.60448	3.37029	2.60448	3.07465	3.37029	3.17049	42.3918	16.7165
14.5808	-0.04864	2.60592	3.27492	2.60592	3.09181	3.27492	3.20721	42.8724	16.7313
14.5875	-0.05054	2.61164	3.20911	2.61164	3.11852	3.20911	3.24583	43.4361	16.7747
14.5942	-0.05007	2.6207	3.17335	2.6207	3.15428	3.17335	3.28875	44.0736	16.8452
14.6008	-0.04959	2.63214	3.16334	2.63214	3.19624	3.16334	3.33977	44.7726	16.9382
14.6075	-0.0515	2.64978	3.17478	2.64978	3.24535	3.17478	3.39842	45.5217	17.0546
14.6142	-0.05579	2.6741	3.20816	2.6741	3.30257	3.20816	3.46375	46.3018	17.1928
14.6208	-0.0596	2.70271	3.26395	2.70271	3.36838	3.26395	3.53384	47.0939	17.3492
14.6275	-0.06342	2.73609	3.3412	2.73609	3.44324	3.3412	3.6087	47.8764	17.518
14.6342	-0.06628	2.77567	3.43752	2.77567	3.5243	3.43752	3.68595	48.6364	17.6949
14.6408	-0.06723	2.82383	3.55053	2.82383	3.60775	3.55053	3.76415	49.3627	17.8742
14.6475	-0.06533	2.87962	3.6788	2.87962	3.68881	3.6788	3.84378	50.0464	18.0497
14.6542	-0.06342	2.94304	3.82137	2.94304	3.76606	3.82137	3.92675	50.6883	18.2152
14.6608	-0.06056	3.01456	3.97444	3.01456	3.83806	3.97444	4.01354	51.3005	18.3654
14.6675	-0.05627	3.09467	4.13704	3.09467	3.901	4.13704	4.10128	51.9018	18.5003
14.6742	-0.0515	3.18193	4.30679	3.18193	3.95203	4.30679	4.18949	52.5122	18.6195
14.6808	-0.04768	3.27492	4.48132	3.27492	3.99113	4.48132	4.27961	53.1516	18.7283
14.6875	-0.04721	3.37267	4.66251	3.37267	4.02021	4.66251	4.36974	53.8468	18.8303
14.6942	-0.0453	3.47567	4.85039	3.47567	4.04119	4.85039	4.46129	54.6193	18.9319
14.7008	-0.04435	3.58534	5.04398	3.58534	4.0555	5.04398	4.55713	55.4881	19.0391
14.7075	-0.04625	3.69692	5.24092	3.69692	4.06218	5.24092	4.66061	56.4609	19.1569
14.7142	-0.0515	3.80564	5.44357	3.80564	4.06408	5.44357	4.77266	57.5371	19.2904
14.7208	-0.05722	3.91245	5.6591	3.91245	4.06075	5.6591	4.88806	58.7101	19.4402
14.7275	-0.06104	4.01974	5.8856	4.01974	4.05169	5.8856	5.00679	59.9642	19.609
14.7342	-0.06342	4.12846	6.11687	4.12846	4.03547	6.11687	5.12791	61.2769	19.7954
14.7408	-0.06151	4.23288	6.3448	4.23288	4.01258	6.3448	5.24616	62.6116	19.9966
14.7475	-0.05627	4.33207	6.56557	4.33207	3.98588	6.56557	5.35727	63.9315	20.2069
14.7542	-0.04911	4.42362	6.77156	4.42362	3.95393	6.77156	5.4574	65.1998	20.4229
14.7608	-0.04292	4.50563	6.95038	4.50563	3.91769	6.95038	5.54323	66.3781	20.6375
14.7675	-0.0391	4.5743	7.09105	4.5743	3.87907	7.09105	5.60999	67.4248	20.8416
14.7742	-0.0391	4.62484	7.18498	4.62484	3.83615	7.18498	5.65434	68.2969	21.0271
14.7808	-0.04244	4.65393	7.2279	4.65393	3.78656	7.2279	5.67341	68.9611	21.1835
14.7875	-0.04673	4.66442	7.21502	4.66442	3.72934	7.21502	5.66816	69.3989	21.3041
14.7942	-0.04959	4.66108	7.14302	4.66108	3.66688	7.14302	5.63812	69.6001	21.3819
14.8008	-0.05102	4.64725	7.01141	4.64725	3.59869	7.01141	5.5809	69.5672	21.4124
14.8075	-0.05054	4.62246	6.82926	4.62246	3.52097	6.82926	5.49746	69.3102	21.3966
14.8142	-0.04864	4.59146	6.60467	4.59146	3.438	6.60467	5.39446	68.8534	21.3394
14.8208	-0.04625	4.55952	6.3467	4.55952	3.35312	6.3467	5.27763	68.2259	21.2507
14.8275	-0.04673	4.52995	6.06585	4.52995	3.26633	6.06585	5.14793	67.4534	21.1391
14.8342	-0.05102	4.50325	5.77402	4.50325	3.17526	5.77402	5.00536	66.5627	21.0104
14.8408	-0.05627	4.47702	5.48363	4.47702	3.08609	5.48363	4.85945	65.5818	20.8707
14.8475	-0.05817	4.45604	5.20229	4.45604	3.00694	5.20229	4.71926	64.5347	20.7267
14.8542	-0.05627	4.44412	4.93765	4.44412	2.93732	4.93765	4.5867	63.4437	20.5822
14.8608	-0.05245	4.44317	4.69255	4.44317	2.87437	4.69255	4.46081	62.3264	20.4363
14.8675	-0.04959	4.44984	4.46749	4.44984	2.81763	4.46749	4.34256	61.2035	20.2885
14.8742	-0.04768	4.46129	4.26054	4.46129	2.76852	4.26054	4.23813	60.0905	20.1383
14.8808	-0.04482	4.47702	4.07124	4.47702	2.72417	4.07124	4.14753	58.9976	19.9828
14.8875	-0.04292	4.49467	3.90053	4.49467	2.68126	3.90053	4.06933	57.9376	19.8164
14.8942	-0.04292	4.50754	3.74699	4.50754	2.64263	3.74699	4.00209	56.932	19.6385
14.9008	-0.04339	4.51136	3.60727	4.51136	2.6083	3.60727	3.95012	56.0017	19.4502
14.9075	-0.04148	4.50516	3.48043	4.50516	2.5773	3.48043	3.91197	55.1667	19.2542
14.9142	-0.03672	4.49181	3.36695	4.49181	2.54679	3.36695	3.88861	54.4472	19.0563
14.9208	-0.03386	4.46987	3.26633	4.46987	2.5177	3.26633	3.87859	53.864	18.8656
14.9275	-0.0329	4.43745	3.17574	4.43745	2.49004	3.17574	3.88336	53.4334	18.6925
14.9342	-0.03386	4.39739	3.09372	4.39739	2.45953	3.09372	3.90387	53.1559	18.5404
14.9408	-0.03433	4.35495	3.02362	4.35495	2.42901	3.02362	3.94106	53.0209	18.4121
14.9475	-0.03576	4.30965	2.9664	4.30965	2.40612	2.9664	3.99733	53.0052	18.311
14.9542	-0.03815	4.26197	2.9192	4.26197	2.39468	2.9192	4.07028	53.0772	18.24
14.9608	-0.03815	4.21572	2.88105	4.21572	2.39038	2.88105	4.15277	53.1964	18.1932
14.9675	-0.03767	4.17423	2.85053	4.17423	2.39038	2.85053	4.24004	53.3161	18.1627
14.9742	-0.03815	4.13322	2.82907	4.13322	2.39515	2.82907	4.32777	53.3872	18.1465
14.9808	-0.04005	4.09174	2.81286	4.09174	2.40326	2.81286	4.41265	53.3614	18.1398
14.9875	-0.04005	4.05264	2.79903	4.05264	2.40946	2.79903	4.48751	53.1969	18.1293
14.9942	-0.0391	4.01878	2.78473	4.01878	2.41089	2.78473	4.5495	52.8679	18.0988
15.0008	-0.03958	3.98922	2.76613	3.98922	2.40946	2.76613	4.59957	52.3596	18.0407
15.0075	-0.04005	3.96156	2.74372	3.96156	2.40993	2.74372	4.63247	51.6753	17.9524
15.0142	-0.03862	3.93915	2.71797	3.93915	2.41184	2.71797	4.64296	50.8337	17.8309
15.0208	-0.03433	3.92199	2.68793	3.92199	2.41089	2.68793	4.62723	49.8734	17.6749
15.0275	-0.03004	3.90863	2.65694	3.90863	2.40326	2.65694	4.59242	48.8458	17.4928
15.0342	-0.02432	3.89385	2.62976	3.89385	2.39134	2.62976	4.54569	47.8015	17.3011
15.0408	-0.01621	3.87764	2.60639	3.87764	2.37656	2.60639	4.49181	46.7877	17.1104
15.0475	-0.00668	3.86286	2.58446	3.86286	2.35891	2.58446	4.43697	45.846	16.9291
15.0542	0	3.8538	2.55966	3.8538	2.33936	2.55966	4.38833	45.0129	16.7623
15.0608	0.00381	3.85427	2.53439	3.85427	2.32267	2.53439	4.35448	44.3096	16.6178
15.0675	0.0062	3.86667	2.51102	3.86667	2.31457	2.51102	4.33588	43.7412	16.5019
15.0742	0.00858	3.89528	2.48909	3.89528	2.31314	2.48909	4.32968	43.3044	16.417
15.0808	0.00763	3.93724	2.46811	3.93724	2.316	2.46811	4.33111	42.9883	16.3646
15.0875	0.00429	3.9916	2.44808	3.9916	2.32077	2.44808	4.34399	42.7704	16.3407
15.0942	0.00191	4.05598	2.43139	4.05598	2.32506	2.43139	4.36592	42.6207	16.3417
15.1008	0.00334	4.12607	2.41947	4.12607	2.32744	2.41947	4.38929	42.5053	16.3593
15.1075	0.00715	4.19712	2.41089	4.19712	2.32553	2.41089	4.40788	42.3946	16.386
15.1142	0.00906	4.26149	2.40135	4.26149	2.32172	2.40135	4.41647	42.2654	16.4132
15.1208	0.01192	4.31824	2.38991	4.31824	2.316	2.38991	4.4136	42.099	16.4342
15.1275	0.01574	4.3602	2.37608	4.3602	2.30598	2.37608	4.39596	41.8854	16.4447
15.1342	0.01955	4.38166	2.35701	4.38166	2.29025	2.35701	4.35972	41.6269	16.4437
15.1408	0.01955	4.37832	2.3284	4.37832	2.26831	2.3284	4.30441	41.3332	16.4299
15.1475	0.01812	4.35305	2.2912	4.35305	2.24018	2.2912	4.23193	41.0142	16.4046
15.1542	0.01717	4.30775	2.24876	4.30775	2.2049	2.24876	4.1461	40.6775	16.3684
15.1608	0.01669	4.24242	2.20156	4.24242	2.16436	2.20156	4.05025	40.3323	16.3245
15.1675	0.01526	4.16183	2.15197	4.16183	2.12049	2.15197	3.94535	39.9923	16.2792
15.1742	0.01431	4.07076	2.1019	4.07076	2.07663	2.1019	3.83615	39.6686	16.2368
15.1808	0.01669	3.96824	2.05326	3.96824	2.03466	2.05326	3.72791	39.3667	16.2048
15.1875	0.02098	3.85189	2.00605	3.85189	1.99556	2.00605	3.62587	39.0916	16.1891
15.1942	0.02575	3.72744	1.9598	3.72744	1.9598	1.9598	3.53193	38.8479	16.191
15.2008	0.02956	3.60203	1.91641	3.60203	1.92547	1.91641	3.44753	38.6362	16.2082
15.2075	0.03195	3.47757	1.87683	3.47757	1.894	1.87683	3.37553	38.4464	16.2339
15.2142	0.03099	3.35264	1.84441	3.35264	1.86682	1.84441	3.3164	38.2676	16.263
15.2208	0.0248	3.23439	1.82009	3.23439	1.84345	1.82009	3.26824	38.0912	16.2869
15.2275	0.01574	3.12901	1.80244	3.12901	1.82247	1.80244	3.22819	37.9124	16.2945
15.2342	0.00763	3.03555	1.78671	3.03555	1.8034	1.78671	3.19672	37.7259	16.2787
15.2408	0.00238	2.94876	1.76907	2.94876	1.78766	1.76907	3.17478	37.5304	16.2354
15.2475	0.000953674	2.86818	1.74761	2.86818	1.77526	1.74761	3.15857	37.3306	16.1648
15.2542	0.00286	2.79665	1.72091	2.79665	1.7643	1.72091	3.14474	37.1327	16.067
15.2608	0.00715	2.73228	1.68848	2.73228	1.75381	1.68848	3.13187	36.9458	15.944
15.2675	0.01144	2.67267	1.65081	2.67267	1.74522	1.65081	3.12376	36.7813	15.801
15.2742	0.01287	2.61641	1.61314	2.61641	1.73998	1.61314	3.12042	36.6507	15.6426
15.2808	0.01192	2.56681	1.57738	2.56681	1.73759	1.57738	3.11899	36.5658	15.481
15.2875	0.0124	2.52533	1.54448	2.52533	1.73616	1.54448	3.11995	36.5362	15.3236
15.2942	0.01287	2.49195	1.51062	2.49195	1.73473	1.51062	3.12424	36.5734	15.1777
15.3008	0.01335	2.4662	1.47724	2.4662	1.73616	1.47724	3.13139	36.6878	15.049
15.3075	0.01526	2.44379	1.44529	2.44379	1.73903	1.44529	3.13997	36.8872	14.945
15.3142	0.01955	2.42662	1.41668	2.42662	1.74189	1.41668	3.14903	37.1771	14.8735
15.3208	0.02575	2.41518	1.39284	2.41518	1.7457	1.39284	3.15905	37.5628	14.8368
15.3275	0.03195	2.40898	1.37424	2.40898	1.75142	1.37424	3.17335	38.0506	14.8368
15.3342	0.0391	2.40803	1.36471	2.40803	1.75858	1.36471	3.19386	38.6462	14.8749
15.3408	0.04625	2.4128	1.3628	2.4128	1.76716	1.3628	3.22437	39.3496	14.9527
15.3475	0.05102	2.42281	1.36948	2.42281	1.78003	1.36948	3.26586	40.1611	15.0719
15.3542	0.05484	2.44141	1.38617	2.44141	1.80006	1.38617	3.31831	41.0872	15.2326
15.3608	0.05817	2.46716	1.41382	2.46716	1.82772	1.41382	3.38364	42.1324	15.4362
15.3675	0.06008	2.50101	1.45054	2.50101	1.86157	1.45054	3.46041	43.2954	15.6817
15.3742	0.06056	2.53773	1.49632	2.53773	1.90163	1.49632	3.54958	44.57	15.9688
15.3808	0.05865	2.58207	1.55401	2.58207	1.94597	1.55401	3.65257	45.9433	16.2935
15.3875	0.05484	2.63548	1.62411	2.63548	1.9927	1.62411	3.77226	47.3967	16.6473
15.3942	0.04911	2.69556	1.69945	2.69556	2.04229	1.69945	3.9072	48.8935	17.0231
15.4008	0.04244	2.75898	1.77813	2.75898	2.09427	1.77813	4.05836	50.3898	17.4117
15.4075	0.03672	2.82431	1.8611	2.82431	2.14815	1.8611	4.22525	51.8341	17.8032
15.4142	0.03147	2.89297	1.9474	2.89297	2.20299	1.9474	4.40454	53.1692	18.1808
15.4208	0.02766	2.96021	2.03419	2.96021	2.25687	2.03419	4.58908	54.3366	18.5299
15.4275	0.0267	3.02219	2.11668	3.02219	2.30932	2.11668	4.76599	55.2783	18.8398
15.4342	0.02718	3.07846	2.1925	3.07846	2.35701	2.1925	4.92716	55.9454	19.0968
15.4408	0.02527	3.13139	2.2583	3.13139	2.39706	2.2583	5.06592	56.2983	19.2866
15.4475	0.0205	3.17907	2.31171	3.17907	2.42758	2.31171	5.17511	56.313	19.4006
15.4542	0.01574	3.21674	2.35128	3.21674	2.44951	2.35128	5.24902	55.9907	19.4354
15.4608	0.01478	3.24297	2.37608	3.24297	2.4662	2.37608	5.28622	55.3551	19.3944
15.4675	0.01621	3.26157	2.38657	3.26157	2.47574	2.38657	5.29146	54.4481	19.2819
15.4742	0.01669	3.27206	2.38657	3.27206	2.47812	2.38657	5.26953	53.3261	19.105
15.4808	0.01478	3.27396	2.37942	3.27396	2.47383	2.37942	5.21946	52.0563	18.8727
15.4875	0.00954	3.26872	2.36845	3.26872	2.46334	2.36845	5.14269	50.714	18.5995
15.4942	0.00429	3.25918	2.35415	3.25918	2.44904	2.35415	5.0478	49.3703	18.3001
15.5008	-0.000476837	3.25012	2.33603	3.25012	2.42996	2.33603	4.94337	48.0833	17.9915
15.5075	-0.00429	3.2444	2.31361	3.2444	2.40803	2.31361	4.83799	46.8974	17.6864
15.5142	-0.00858	3.24249	2.29025	3.24249	2.38514	2.29025	4.73881	45.8484	17.3979
15.5208	-0.00906	3.24631	2.2707	3.24631	2.3675	2.2707	4.65536	44.9614	17.1328
15.5275	-0.00668	3.2568	2.25353	3.2568	2.35939	2.25353	4.5948	44.2433	16.8977
15.5342	-0.00715	3.27778	2.24018	3.27778	2.3613	2.24018	4.56238	43.684	16.6969
15.5408	-0.01192	3.31163	2.23446	3.31163	2.37083	2.23446	4.55904	43.2701	16.531
15.5475	-0.0205	3.35836	2.24113	3.35836	2.38419	2.24113	4.58002	42.9831	16.4008
15.5542	-0.02575	3.41558	2.25782	3.41558	2.40183	2.25782	4.61912	42.7971	16.3016
15.5608	-0.0267	3.47948	2.27976	3.47948	2.42472	2.27976	4.673	42.6774	16.2334
15.5675	-0.02241	3.54862	2.30598	3.54862	2.45047	2.30598	4.73738	42.5882	16.192
15.5742	-0.01335	3.62396	2.33364	3.62396	2.47574	2.33364	4.80366	42.4967	16.1729
15.5808	-0.00286	3.70073	2.35748	3.70073	2.49863	2.35748	4.86517	42.3737	16.1696
15.5875	0.00572	3.77226	2.37513	3.77226	2.52056	2.37513	4.91428	42.1958	16.1772
15.5942	0.01144	3.83615	2.38752	3.83615	2.53963	2.38752	4.9448	41.9512	16.1939
15.6008	0.01621	3.89338	2.39754	3.89338	2.5506	2.39754	4.94671	41.6393	16.2163
15.6075	0.01764	3.94106	2.40231	3.94106	2.55013	2.40231	4.91714	41.2669	16.2439
15.6142	0.01478	3.97348	2.40231	3.97348	2.54059	2.40231	4.85611	40.8478	16.2759
15.6208	0.01192	3.98636	2.39992	3.98636	2.52533	2.39992	4.7617	40.4024	16.3131
15.6275	0.01144	3.98397	2.39658	3.98397	2.50292	2.39658	4.63486	39.9523	16.355
15.6342	0.01144	3.97015	2.39134	3.97015	2.47288	2.39134	4.4837	39.5164	16.4032
15.6408	0.00906	3.94297	2.37846	3.94297	2.43807	2.37846	4.31728	39.1126	16.4566
15.6475	0.00525	3.90291	2.3613	3.90291	2.4004	2.3613	4.14133	38.7564	16.5138
15.6542	0.00525	3.85523	2.34222	3.85523	2.35939	2.34222	3.9587	38.4555	16.5739
15.6608	0.00763	3.80802	2.32124	3.80802	2.31457	2.32124	3.77464	38.2118	16.6321
15.6675	0.01001	3.75891	2.29406	3.75891	2.26736	2.29406	3.59631	38.0216	16.6826
15.6742	0.0124	3.70789	2.26164	3.70789	2.21968	2.26164	3.42751	37.8785	16.7208
15.6808	0.01669	3.65877	2.2316	3.65877	2.17152	2.2316	3.2711	37.7707	16.7417
15.6875	0.02241	3.61586	2.20346	3.61586	2.12288	2.20346	3.12996	37.683	16.7441
15.6942	0.02241	3.58009	2.17342	3.58009	2.07329	2.17342	3.00264	37.6048	16.7246
15.7008	0.01812	3.54528	2.141	3.54528	2.02465	2.141	2.88725	37.5242	16.6855
15.7075	0.01431	3.51095	2.11048	3.51095	1.97744	2.11048	2.78473	37.4346	16.6302
15.7142	0.01192	3.47662	2.08044	3.47662	1.93167	2.08044	2.69461	37.3302	16.5615
15.7208	0.00572	3.43943	2.04992	3.43943	1.88923	2.04992	2.61641	37.2095	16.4828
15.7275	-0.00525	3.39794	2.02227	3.39794	1.8487	2.02227	2.54631	37.0789	16.3965
15.7342	-0.01144	3.35121	1.99938	3.35121	1.81007	1.99938	2.48575	36.9406	16.3064
15.7408	-0.01097	3.29924	1.98126	3.29924	1.77193	1.98126	2.43521	36.8042	16.2129
15.7475	-0.01001	3.2444	1.96934	3.2444	1.73807	1.96934	2.39325	36.6807	16.1166
15.7542	-0.01049	3.18813	1.96648	3.18813	1.70898	1.96648	2.35987	36.5863	16.0212
15.7608	-0.00906	3.13568	1.96981	3.13568	1.68514	1.96981	2.33459	36.53	15.9316
15.7675	-0.00381	3.08609	1.97697	3.08609	1.66559	1.97697	2.31791	36.5181	15.851
15.7742	0.00191	3.03745	1.98603	3.03745	1.6489	1.98603	2.30789	36.5586	15.78
15.7808	0.00334	2.98834	1.9989	2.98834	1.63555	1.9989	2.30598	36.6592	15.7204
15.7875	0.00477	2.93779	2.01368	2.93779	1.62506	2.01368	2.31361	36.8204	15.6755
15.7942	0.00668	2.88773	2.02799	2.88773	1.61743	2.02799	2.32744	37.0364	15.6484
15.8008	0.00811	2.83766	2.04372	2.83766	1.61314	2.04372	2.34509	37.3111	15.6398
15.8075	0.00954	2.78807	2.06232	2.78807	1.61076	2.06232	2.36654	37.6472	15.6498
15.8142	0.01097	2.73848	2.08426	2.73848	1.61171	2.08426	2.3942	38.0416	15.6779
15.8208	0.01097	2.69365	2.10619	2.69365	1.61791	2.10619	2.42996	38.4846	15.7218
15.8275	0.00668	2.65503	2.12574	2.65503	1.6284	2.12574	2.47192	38.9695	15.7771
15.8342	0	2.62356	2.14148	2.62356	1.63937	2.14148	2.51818	39.4926	15.8415
15.8408	-0.00286	2.59686	2.15483	2.59686	1.6489	2.15483	2.56872	40.0443	15.9125
15.8475	-0.00429	2.57587	2.16579	2.57587	1.65844	2.16579	2.62213	40.6156	15.9869
15.8542	-0.00811	2.56062	2.17342	2.56062	1.66798	2.17342	2.67649	41.2102	16.0594
15.8608	-0.0124	2.54869	2.17819	2.54869	1.67894	2.17819	2.72512	41.8334	16.1304
15.8675	-0.01335	2.53963	2.18248	2.53963	1.68848	2.18248	2.76709	42.4895	16.202
15.8742	-0.01192	2.53248	2.18773	2.53248	1.69563	2.18773	2.80523	43.1776	16.2706
15.8808	-0.01287	2.52628	2.19154	2.52628	1.7004	2.19154	2.84338	43.9014	16.3345
15.8875	-0.01717	2.51961	2.19154	2.51961	1.70565	2.19154	2.88296	44.6634	16.3956
15.8942	-0.02003	2.51532	2.18964	2.51532	1.71089	2.18964	2.92253	45.4559	16.4604
15.9008	-0.0205	2.51436	2.19011	2.51436	1.71518	2.19011	2.9664	46.2608	16.5329
15.9075	-0.01955	2.51389	2.19393	2.51389	1.71995	2.19393	3.01695	47.0552	16.612
15.9142	-0.0186	2.51198	2.19774	2.51198	1.7271	2.19774	3.07178	47.812	16.696
15.9208	-0.01812	2.51007	2.20299	2.51007	1.73616	2.20299	3.12662	48.4905	16.7804
15.9275	-0.01621	2.51007	2.21014	2.51007	1.74522	2.21014	3.17907	49.0437	16.8557
15.9342	-0.01287	2.50769	2.21825	2.50769	1.75428	2.21825	3.22866	49.4208	16.9101
15.9408	-0.00906	2.50435	2.22111	2.50435	1.76191	2.22111	3.27349	49.5839	16.9344
15.9475	-0.0062	2.50435	2.21682	2.50435	1.76764	2.21682	3.30925	49.5029	16.9196
15.9542	-0.00525	2.50721	2.20585	2.50721	1.77193	2.20585	3.33261	49.1519	16.8548
15.9608	-0.00381	2.50673	2.18582	2.50673	1.77383	2.18582	3.34024	48.5277	16.7355
15.9675	-0.00143	2.49958	2.15626	2.49958	1.7705	2.15626	3.3288	47.6432	16.5644
15.9742	0.000953674	2.48528	2.11573	2.48528	1.7581	2.11573	3.29542	46.5279	16.3431
15.9808	0.00191	2.46382	2.06661	2.46382	1.74093	2.06661	3.24249	45.2137	16.0718
15.9875	0	2.42996	2.00748	2.42996	1.719	2.00748	3.16954	43.7465	15.7576
15.9942	-0.000953674	2.38514	1.93644	2.38514	1.69039	1.93644	3.07703	42.1844	15.4138
16.0008	0.000476837	2.33603	1.85776	2.33603	1.65367	1.85776	2.96926	40.5831	15.0504
16.0075	0	2.28596	1.77574	2.28596	1.61505	1.77574	2.8553	38.9938	14.6761
16.0142	-0.00477	2.23637	1.69277	2.23637	1.58119	1.69277	2.73705	37.4608	14.3032
16.0208	-0.01001	2.19011	1.61028	2.19011	1.5502	1.61028	2.61688	36.0212	13.9437
16.0275	-0.01001	2.14863	1.53112	2.14863	1.51873	1.53112	2.49958	34.7023	13.608
16.0342	-0.00668	2.11048	1.45864	2.11048	1.48773	1.45864	2.39086	33.5183	13.3023
16.0408	-0.00525	2.07233	1.3938	2.07233	1.46008	1.3938	2.29549	32.4764	13.0334
16.0475	-0.00572	2.03657	1.33514	2.03657	1.43528	1.33514	2.21205	31.5747	12.8026
16.0542	-0.00191	2.00605	1.28222	2.00605	1.41048	1.28222	2.14243	30.8104	12.6066
16.0608	0.00381	1.97935	1.23501	1.97935	1.38617	1.23501	2.08569	30.1762	12.4421
16.0675	0.00477	1.95646	1.19543	1.95646	1.36995	1.19543	2.04468	29.6645	12.3076
16.0742	0.00143	1.93787	1.16396	1.93787	1.36089	1.16396	2.01845	29.2649	12.2013
16.0808	-0.000476837	1.92928	1.14202	1.92928	1.35899	1.14202	2.00033	28.9679	12.1183
16.0875	0.000476837	1.92881	1.12724	1.92881	1.35994	1.12724	1.98841	28.7671	12.0549
16.0942	0.000476837	1.93262	1.11914	1.93262	1.36757	1.11914	1.98507	28.6555	12.013
16.1008	-0.00191	1.94073	1.11866	1.94073	1.38235	1.11866	1.99127	28.6298	11.9953
16.1075	-0.00191	1.95837	1.12343	1.95837	1.39952	1.12343	2.00653	28.6851	11.9996
16.1142	0.000953674	1.98793	1.13392	1.98793	1.41811	1.13392	2.02942	28.8177	12.0225
16.1208	0.00191	2.02322	1.14727	2.02322	1.43719	1.14727	2.0628	29.0203	12.0597
16.1275	0.000476837	2.05994	1.16396	2.05994	1.46008	1.16396	2.10762	29.2864	12.1117
16.1342	-0.00191	2.10238	1.18637	2.10238	1.4863	1.18637	2.16341	29.6035	12.1751
16.1408	-0.00334	2.15483	1.21593	2.15483	1.51443	1.21593	2.22921	29.9592	12.2476
16.1475	-0.00763	2.213	1.25217	2.213	1.54543	1.25217	2.30408	30.3373	12.3282
16.1542	-0.01287	2.27356	1.28984	2.27356	1.58119	1.28984	2.38943	30.7202	12.414
16.1608	-0.01478	2.33889	1.3299	2.33889	1.62458	1.3299	2.48241	31.0907	12.5051
16.1675	-0.01335	2.41041	1.37329	2.41041	1.67084	1.37329	2.57969	31.4302	12.599
16.1742	-0.0124	2.48432	1.41478	2.48432	1.71852	1.41478	2.67696	31.7221	12.6929
16.1808	-0.01192	2.55489	1.4534	2.55489	1.7662	1.4534	2.77042	31.9467	12.7807
16.1875	-0.01097	2.62213	1.48773	2.62213	1.8115	1.48773	2.85339	32.0873	12.8551
16.1942	-0.01001	2.68507	1.51682	2.68507	1.85061	1.51682	2.92015	32.1298	12.9128
16.2008	-0.01001	2.73943	1.53685	2.73943	1.88065	1.53685	2.96926	32.063	12.9523
16.2075	-0.01001	2.78187	1.54448	2.78187	1.90306	1.54448	3.00026	31.8794	12.9733
16.2142	-0.00954	2.81048	1.54543	2.81048	1.91832	1.54543	3.01123	31.5824	12.9724
16.2208	-0.00811	2.82335	1.54018	2.82335	1.92499	1.54018	3.00121	31.1813	12.9495
16.2275	-0.00715	2.81811	1.52683	2.81811	1.92308	1.52683	2.9707	30.695	12.9128
16.2342	-0.00811	2.79284	1.50537	2.79284	1.91355	1.50537	2.92253	30.1456	12.8651
16.2408	-0.01192	2.75135	1.48153	2.75135	1.89781	1.48153	2.85673	29.5577	12.8074
16.2475	-0.01526	2.69556	1.45817	2.69556	1.87492	1.45817	2.77328	28.9526	12.7397
16.2542	-0.01621	2.62833	1.43433	2.62833	1.84536	1.43433	2.67744	28.3532	12.6657
16.2608	-0.01669	2.55299	1.40858	2.55299	1.81103	1.40858	2.57158	27.7767	12.5904
16.2675	-0.01335	2.47192	1.38378	2.47192	1.77479	1.38378	2.45714	27.2341	12.5132
16.2742	-0.0062	2.39038	1.3628	2.39038	1.73759	1.3628	2.33746	26.7324	12.4359
16.2808	0.00238	2.30932	1.3423	2.30932	1.70231	1.3423	2.2192	26.2799	12.363
16.2875	0.00763	2.23446	1.32275	2.23446	1.67131	1.32275	2.10857	25.8822	12.2991
16.2942	0.00811	2.16913	1.30224	2.16913	1.64461	1.30224	2.00558	25.5346	12.2438
16.3008	0.00906	2.11048	1.28365	2.11048	1.62363	1.28365	1.91307	25.2338	12.1994
16.3075	0.00811	2.05803	1.26743	2.05803	1.6098	1.26743	1.83487	24.9767	12.1655
16.3142	0.00525	2.0113	1.2536	2.0113	1.60551	1.2536	1.76954	24.7636	12.1417
16.3208	0.00286	1.9722	1.24598	1.9722	1.60837	1.24598	1.71471	24.5891	12.1255
16.3275	0.00238	1.93787	1.24407	1.93787	1.61695	1.24407	1.67131	24.4503	12.1169
16.3342	0.00143	1.90639	1.24741	1.90639	1.62888	1.24741	1.63841	24.3459	12.1183
16.3408	-0.00191	1.88208	1.25456	1.88208	1.64461	1.25456	1.61314	24.2777	12.1317
16.3475	-0.00429	1.86729	1.26696	1.86729	1.66464	1.26696	1.59359	24.2467	12.1565
16.3542	-0.00525	1.86062	1.28508	1.86062	1.688	1.28508	1.57833	24.2534	12.1932
16.3608	-0.00572	1.86014	1.30463	1.86014	1.71566	1.30463	1.56784	24.2987	12.2447
16.3675	-0.00715	1.863	1.32275	1.863	1.74761	1.32275	1.55783	24.3831	12.3138
16.3742	-0.00811	1.87016	1.34087	1.87016	1.78242	1.34087	1.55067	24.5089	12.4002
16.3808	-0.01097	1.87922	1.36232	1.87922	1.8177	1.36232	1.54877	24.6768	12.4993
16.3875	-0.01431	1.89018	1.38712	1.89018	1.85108	1.38712	1.55163	24.8866	12.6123
16.3942	-0.01764	1.90163	1.41144	1.90163	1.88446	1.41144	1.55735	25.136	12.7382
16.4008	-0.02098	1.91832	1.43576	1.91832	1.91736	1.43576	1.56355	25.4173	12.8789
16.4075	-0.02384	1.94263	1.46484	1.94263	1.94836	1.46484	1.57356	25.7258	13.0305
16.4142	-0.02623	1.97268	1.49822	1.97268	1.97792	1.49822	1.58596	26.0549	13.1917
16.4208	-0.02527	2.00462	1.53208	2.00462	2.00939	1.53208	1.59883	26.3987	13.3591
16.4275	-0.02337	2.038	1.56641	2.038	2.0442	1.56641	1.6098	26.7439	13.5264
16.4342	-0.02098	2.07281	1.60456	2.07281	2.07949	1.60456	1.62315	27.0805	13.69
16.4408	-0.01812	2.10857	1.64795	2.10857	2.11382	1.64795	1.64366	27.3981	13.8459
16.4475	-0.01478	2.14195	1.69706	2.14195	2.15054	1.69706	1.66702	27.688	13.9923
16.4542	-0.00906	2.17342	1.75238	2.17342	2.18868	1.75238	1.69134	27.9398	14.123
16.4608	-0.00334	2.20394	1.81341	2.20394	2.22683	1.81341	1.71471	28.1439	14.2336
16.4675	0.000953674	2.23207	1.87588	2.23207	2.26259	1.87588	1.74046	28.2965	14.3209
16.4742	0.00334	2.25687	1.93739	2.25687	2.2974	1.93739	1.76907	28.3923	14.3833
16.4808	0.00238	2.27499	1.99318	2.27499	2.32649	1.99318	1.79291	28.4328	14.4186
16.4875	0.000476837	2.28643	2.04086	2.28643	2.34604	2.04086	1.81103	28.4228	14.4229
16.4942	-0.00238	2.28786	2.07853	2.28786	2.35462	2.07853	1.82486	28.3732	14.3981
16.5008	-0.00429	2.28071	2.10524	2.28071	2.35224	2.10524	1.83535	28.2898	14.3485
16.5075	-0.00572	2.26784	2.12431	2.26784	2.33936	2.12431	1.84059	28.1858	14.2846
16.5142	-0.00763	2.25019	2.13337	2.25019	2.31218	2.13337	1.83725	28.0747	14.2117
16.5208	-0.00906	2.22683	2.13194	2.22683	2.27499	2.13194	1.8301	27.9736	14.1344
16.5275	-0.00906	2.19679	2.11716	2.19679	2.22826	2.11716	1.81818	27.8921	14.0591
16.5342	-0.00668	2.16389	2.09093	2.16389	2.17438	2.09093	1.80149	27.8359	13.9933
16.5408	-0.00334	2.12622	2.05326	2.12622	2.11477	2.05326	1.78146	27.812	13.9446
16.5475	0	2.08235	2.00558	2.08235	2.04945	2.00558	1.76001	27.8249	13.9155
16.5542	0.000476837	2.03466	1.95026	2.03466	1.98174	1.95026	1.74093	27.8797	13.9089
16.5608	-0.00143	1.98936	1.89018	1.98936	1.91259	1.89018	1.72377	27.976	13.927
16.5675	-0.00334	1.94931	1.82915	1.94931	1.84488	1.82915	1.71232	28.1072	13.9709
16.5742	-0.00429	1.91307	1.7643	1.91307	1.77956	1.7643	1.70612	28.2669	14.0376
16.5808	-0.00429	1.88208	1.69849	1.88208	1.71757	1.69849	1.70326	28.4443	14.1225
16.5875	-0.00477	1.85871	1.63317	1.85871	1.65796	1.63317	1.70088	28.6274	14.2221
16.5942	-0.00525	1.83916	1.56736	1.83916	1.59836	1.56736	1.69611	28.7991	14.3294
16.6008	-0.00477	1.81961	1.49918	1.81961	1.54161	1.49918	1.68848	28.9435	14.4401
16.6075	-0.00525	1.79863	1.43099	1.79863	1.48964	1.43099	1.67894	29.0518	14.5497
16.6142	-0.00763	1.77908	1.36805	1.77908	1.44577	1.36805	1.66702	29.1181	14.6518
16.6208	-0.01049	1.76334	1.30701	1.76334	1.40858	1.30701	1.65272	29.14	14.7381
16.6275	-0.01335	1.7519	1.24788	1.7519	1.37758	1.24788	1.63841	29.1138	14.8025
16.6342	-0.01335	1.74475	1.19352	1.74475	1.35183	1.19352	1.62697	29.0384	14.8454
16.6408	-0.01049	1.74236	1.14918	1.74236	1.3299	1.14918	1.61743	28.9164	14.8654
16.6475	-0.0062	1.74236	1.11103	1.74236	1.31083	1.11103	1.60646	28.7533	14.8597
16.6542	-0.00381	1.74189	1.07479	1.74189	1.29175	1.07479	1.59073	28.5535	14.8287
16.6608	-0.00572	1.73759	1.04284	1.73759	1.27172	1.04284	1.57118	28.3251	14.7791
16.6675	-0.00858	1.7252	1.019	1.7252	1.2517	1.019	1.54734	28.079	14.7166
16.6742	-0.00858	1.70612	1.00374	1.70612	1.23405	1.00374	1.51777	27.8258	14.6389
16.6808	-0.00525	1.68228	0.99039	1.68228	1.21832	0.99039	1.48392	27.5731	14.5469
16.6875	-0.00238	1.65892	0.98085	1.65892	1.20449	0.98085	1.44911	27.3294	14.4467
16.6942	-0.000953674	1.63841	0.97513	1.63841	1.19162	0.97513	1.41668	27.0996	14.3452
16.7008	0.00286	1.62077	0.97466	1.62077	1.1816	0.97466	1.3895	26.8855	14.2422
16.7075	0.00954	1.60837	0.97609	1.60837	1.17636	0.97609	1.36805	26.6905	14.1392
16.7142	0.01383	1.60122	0.97799	1.60122	1.17731	0.97799	1.35136	26.5207	14.0443
16.7208	0.01287	1.59502	0.98276	1.59502	1.1816	0.98276	1.33657	26.3796	13.9632
16.7275	0.01049	1.58834	0.99182	1.58834	1.18923	0.99182	1.32179	26.2671	13.8984
16.7342	0.01049	1.58119	1.00708	1.58119	1.20068	1.00708	1.30892	26.186	13.8507
16.7408	0.00811	1.57785	1.02615	1.57785	1.21546	1.02615	1.29604	26.1412	13.8254
16.7475	0.00191	1.57642	1.04713	1.57642	1.23262	1.04713	1.28365	26.1326	13.8235
16.7542	-0.00572	1.57452	1.06716	1.57452	1.25027	1.06716	1.27363	26.154	13.8392
16.7608	-0.01049	1.57595	1.0829	1.57595	1.26791	1.0829	1.26982	26.2084	13.8698
16.7675	-0.0124	1.58024	1.09625	1.58024	1.28508	1.09625	1.27029	26.2961	13.9151
16.7742	-0.01192	1.58882	1.10674	1.58882	1.29986	1.10674	1.27411	26.4187	13.9737
16.7808	-0.00811	1.59836	1.11341	1.59836	1.31178	1.11341	1.28031	26.5708	14.0438
16.7875	-0.00191	1.60742	1.11628	1.60742	1.32418	1.11628	1.28889	26.7525	14.1244
16.7942	0.00238	1.616	1.11723	1.616	1.33991	1.11723	1.29747	26.968	14.2164
16.8008	0.00381	1.62458	1.12152	1.62458	1.35803	1.12152	1.30224	27.2145	14.3189
16.8075	0.00143	1.63317	1.12677	1.63317	1.37472	1.12677	1.30749	27.4882	14.4286
16.8142	-0.00381	1.63698	1.13201	1.63698	1.39093	1.13201	1.31226	27.7843	14.5464
16.8208	-0.01049	1.63841	1.13583	1.63841	1.40619	1.13583	1.3175	28.1019	14.6713
16.8275	-0.01621	1.64127	1.14155	1.64127	1.42145	1.14155	1.32227	28.4381	14.8015
16.8342	-0.01812	1.6489	1.15204	1.6489	1.43623	1.15204	1.32847	28.7886	14.9345
16.8408	-0.01812	1.65701	1.16396	1.65701	1.45292	1.16396	1.34087	29.1495	15.0714
16.8475	-0.01717	1.66559	1.17683	1.66559	1.47629	1.17683	1.35946	29.5186	15.2159
16.8542	-0.01621	1.67561	1.194	1.67561	1.50251	1.194	1.38187	29.901	15.367
16.8608	-0.01287	1.68943	1.22213	1.68943	1.53017	1.22213	1.40619	30.3011	15.5211
16.8675	-0.00668	1.7066	1.25885	1.7066	1.55735	1.25885	1.43337	30.7226	15.6784
16.8742	-0.00191	1.72758	1.30177	1.72758	1.58358	1.30177	1.46484	31.1694	15.8405
16.8808	0.00238	1.75333	1.34993	1.75333	1.61219	1.34993	1.49536	31.6453	16.0088
16.8875	0.00763	1.78289	1.40667	1.78289	1.6427	1.40667	1.52302	32.1579	16.182
16.8942	0.01431	1.81532	1.46818	1.81532	1.67704	1.46818	1.55115	32.7101	16.3608
16.9008	0.01764	1.84917	1.53017	1.84917	1.71852	1.53017	1.58453	33.3037	16.5525
16.9075	0.01526	1.88398	1.59407	1.88398	1.76716	1.59407	1.62125	33.9417	16.7613
16.9142	0.01049	1.91832	1.66416	1.91832	1.82009	1.66416	1.65749	34.6327	16.9864
16.9208	0.00668	1.9536	1.73903	1.9536	1.87349	1.73903	1.69373	35.3861	17.2291
16.9275	0.00238	1.99032	1.81675	1.99032	1.92833	1.81675	1.73092	36.2072	17.4942
16.9342	-0.00381	2.02894	1.89686	2.02894	1.9865	1.89686	1.76716	37.0975	17.7846
16.9408	-0.00906	2.06995	1.97887	2.06995	2.04706	1.97887	1.79958	38.0578	18.0998
16.9475	-0.01144	2.11287	2.05851	2.11287	2.11	2.05851	1.83105	39.084	18.4412
16.9542	-0.01001	2.1596	2.13051	2.1596	2.17772	2.13051	1.86253	40.1726	18.815
16.9608	-0.00525	2.20728	2.19584	2.20728	2.24781	2.19584	1.89114	41.3146	19.2246
16.9675	0.000953674	2.25639	2.25067	2.25639	2.316	2.25067	1.91879	42.5029	19.6657
16.9742	0.00572	2.30694	2.29168	2.30694	2.37894	2.29168	1.94645	43.7283	20.1383
16.9808	0.01001	2.35987	2.31647	2.35987	2.43521	2.31647	1.97363	44.9829	20.6423
16.9875	0.01526	2.41518	2.32649	2.41518	2.48051	2.32649	1.99604	46.2623	21.1749
16.9942	0.02003	2.46763	2.32601	2.46763	2.51102	2.32601	2.0113	47.5612	21.7271
17.0008	0.02003	2.51579	2.31314	2.51579	2.52867	2.31314	2.02322	48.873	22.2907
17.0075	0.01526	2.55966	2.28882	2.55966	2.53582	2.28882	2.03371	50.1933	22.8586
17.0142	0.00954	2.59876	2.25544	2.59876	2.53248	2.25544	2.03848	51.5237	23.4218
17.0208	0.00572	2.63166	2.21777	2.63166	2.51722	2.21777	2.03991	52.8693	23.9687
17.0275	0.00381	2.65265	2.17628	2.65265	2.4929	2.17628	2.04086	54.2402	24.4913
17.0342	0.00238	2.6598	2.13146	2.6598	2.46382	2.13146	2.04611	55.6445	24.9896
17.0408	0.00286	2.65551	2.08473	2.65551	2.42901	2.08473	2.05374	57.0874	25.4655
17.0475	0.0062	2.64454	2.03991	2.64454	2.38991	2.03991	2.06423	58.5723	25.9166
17.0542	0.01144	2.62928	1.99699	2.62928	2.34842	1.99699	2.07996	60.0967	26.3443
17.0608	0.01526	2.6083	1.95551	2.6083	2.30503	1.95551	2.09856	61.6536	26.7529
17.0675	0.0186	2.58875	1.91736	2.58875	2.26116	1.91736	2.11668	63.2195	27.1478
17.0742	0.02241	2.57444	1.88589	2.57444	2.21777	1.88589	2.1348	64.7597	27.5254
17.0808	0.0267	2.56538	1.86443	2.56538	2.17581	1.86443	2.15626	66.2308	27.8792
17.0875	0.03242	2.55775	1.85299	2.55775	2.13861	1.85299	2.18153	67.5859	28.2087
17.0942	0.03862	2.5506	1.85204	2.5506	2.10714	1.85204	2.2068	68.7685	28.5082
17.1008	0.04196	2.5444	1.86205	2.5444	2.08092	1.86205	2.23303	69.7107	28.7638
17.1075	0.03958	2.53725	1.87922	2.53725	2.05946	1.87922	2.26307	70.353	28.954
17.1142	0.03242	2.53201	1.90067	2.53201	2.04086	1.90067	2.29597	70.653	29.0651
17.1208	0.02766	2.53057	1.9207	2.53057	2.02322	1.9207	2.32458	70.5824	29.0847
17.1275	0.02623	2.52962	1.9393	2.52962	2.00701	1.9393	2.34556	70.1237	28.995
17.1342	0.02861	2.52724	1.95837	2.52724	1.99175	1.95837	2.36034	69.2773	28.7876
17.1408	0.03529	2.52342	1.97744	2.52342	1.97744	1.97744	2.36988	68.0695	28.4648
17.1475	0.04625	2.52008	1.99556	2.52008	1.96028	1.99556	2.37226	66.546	28.0371
17.1542	0.05817	2.51627	2.01082	2.51627	1.94216	2.01082	2.36893	64.7574	27.514
17.1608	0.06485	2.50864	2.02656	2.50864	1.92738	2.02656	2.36177	62.7618	26.9084
17.1675	0.06533	2.50006	2.04325	2.50006	1.91355	2.04325	2.35128	60.6208	26.2413
17.1742	0.06151	2.49147	2.05803	2.49147	1.89734	2.05803	2.33603	58.4011	25.5318
17.1808	0.05388	2.48051	2.06947	2.48051	1.8816	2.06947	2.31886	56.1619	24.7946
17.1875	0.04482	2.46859	2.07901	2.46859	1.87159	2.07901	2.30026	53.9579	24.0474
17.1942	0.03672	2.45571	2.09141	2.45571	1.86825	2.09141	2.28071	51.8351	23.3111
17.2008	0.03386	2.44474	2.10905	2.44474	1.86825	2.10905	2.26068	49.8261	22.5997
17.2075	0.03386	2.43473	2.12622	2.43473	1.87016	2.12622	2.24066	47.9584	21.9221
17.2142	0.03481	2.42329	2.14005	2.42329	1.87731	2.14005	2.21968	46.2537	21.2913
17.2208	0.03624	2.41041	2.14672	2.41041	1.88351	2.14672	2.19488	44.7264	20.7171
17.2275	0.04053	2.39611	2.14958	2.39611	1.88684	2.14958	2.16675	43.3812	20.2026
17.2342	0.04482	2.38085	2.14434	2.38085	1.88684	2.14434	2.13528	42.2154	19.7477
17.2408	0.04625	2.36034	2.12574	2.36034	1.88494	2.12574	2.10428	41.2302	19.3572
17.2475	0.04482	2.33269	2.09236	2.33269	1.8816	2.09236	2.07186	40.4272	19.0344
17.2542	0.04339	2.30312	2.04992	2.30312	1.87206	2.04992	2.03896	39.8025	18.7774
17.2608	0.04339	2.27308	2.00415	2.27308	1.86157	2.00415	2.00605	39.35	18.5828
17.2675	0.04244	2.24018	1.95265	2.24018	1.85442	1.95265	1.97172	39.0649	18.4484
17.2742	0.04148	2.20346	1.89352	2.20346	1.84631	1.89352	1.93453	38.9481	18.3735
17.2808	0.04053	2.17009	1.83058	2.17009	1.83487	1.83058	1.89114	38.9977	18.353
17.2875	0.04101	2.14624	1.76716	2.14624	1.81866	1.76716	1.84774	39.2084	18.3806
17.2942	0.04005	2.13099	1.70708	2.13099	1.80626	1.70708	1.81055	39.5765	18.4484
17.3008	0.03719	2.12145	1.65081	2.12145	1.7972	1.65081	1.77908	40.1011	18.5494
17.3075	0.03386	2.11668	1.60122	2.11668	1.78862	1.60122	1.74999	40.7772	18.683
17.3142	0.03052	2.11668	1.56355	2.11668	1.78194	1.56355	1.7252	41.6021	18.8422
17.3208	0.02861	2.1162	1.53685	2.1162	1.7767	1.53685	1.70708	42.5739	19.0229
17.3275	0.02718	2.11096	1.52206	2.11096	1.77956	1.52206	1.69516	43.6893	19.227
17.3342	0.02718	2.10047	1.51968	2.10047	1.78814	1.51968	1.68705	44.9376	19.4578
17.3408	0.02909	2.09093	1.5316	2.09093	1.80292	1.5316	1.68371	46.3038	19.7153
17.3475	0.03099	2.08664	1.55163	2.08664	1.82199	1.55163	1.68943	47.7662	19.9933
17.3542	0.03052	2.0895	1.57738	2.0895	1.84584	1.57738	1.70326	49.2983	20.2894
17.3608	0.02861	2.10047	1.6098	2.10047	1.87492	1.6098	1.72138	50.8628	20.5998
17.3675	0.03052	2.12049	1.65224	2.12049	1.90926	1.65224	1.74284	52.4154	20.9188
17.3742	0.03481	2.14767	1.7004	2.14767	1.94979	1.7004	1.76573	53.9117	21.2369
17.3808	0.0391	2.18153	1.74904	2.18153	1.99556	1.74904	1.791	55.3036	21.5459
17.3875	0.04244	2.21968	1.79815	2.21968	2.04277	1.79815	1.8158	56.5395	21.8329
17.3942	0.04482	2.25735	1.84822	2.25735	2.08807	1.84822	1.84011	57.5676	22.0828
17.4008	0.0453	2.29406	1.89638	2.29406	2.1348	1.89638	1.86491	58.3429	22.285
17.4075	0.04339	2.33078	1.93596	2.33078	2.17962	1.93596	1.88684	58.8341	22.428
17.4142	0.04005	2.37036	1.96552	2.37036	2.21729	1.96552	1.90544	59.0143	22.501
17.4208	0.03624	2.41041	1.98698	2.41041	2.24638	1.98698	1.91593	58.8727	22.4934
17.4275	0.03338	2.44856	1.99604	2.44856	2.27022	1.99604	1.92118	58.413	22.4051
17.4342	0.03242	2.48384	1.99127	2.48384	2.29263	1.99127	1.91975	57.6553	22.2459
17.4408	0.03242	2.51627	1.97411	2.51627	2.30789	1.97411	1.90973	56.6301	22.0222
17.4475	0.03195	2.54726	1.9455	2.54726	2.31647	1.9455	1.89304	55.376	21.7376
17.4542	0.03147	2.57444	1.90735	2.57444	2.32077	1.90735	1.87159	53.9393	21.4009
17.4608	0.03433	2.59447	1.86205	2.59447	2.3222	1.86205	1.85013	52.3729	21.028
17.4675	0.04101	2.6083	1.81484	2.6083	2.32077	1.81484	1.82676	50.7264	20.6347
17.4742	0.04625	2.62022	1.76668	2.62022	2.31457	1.76668	1.80197	49.0498	20.2303
17.4808	0.04768	2.63071	1.71518	2.63071	2.30408	1.71518	1.78003	47.389	19.8226
17.4875	0.0453	2.63786	1.66321	2.63786	2.28977	1.66321	1.76048	45.7811	19.4201
17.4942	0.04101	2.63929	1.61123	2.63929	2.27022	1.61123	1.74236	44.2553	19.0339
17.5008	0.03481	2.63643	1.55544	2.63643	2.24447	1.55544	1.72091	42.8295	18.6686
17.5075	0.02575	2.62737	1.49441	2.62737	2.21205	1.49441	1.69897	41.5182	18.3253
17.5142	0.01717	2.61259	1.43147	2.61259	2.17533	1.43147	1.67656	40.3266	18.0025
17.5208	0.0124	2.5897	1.37281	2.5897	2.13385	1.37281	1.65129	39.2551	17.7026
17.5275	0.0124	2.56062	1.3175	2.56062	2.08855	1.3175	1.62315	38.301	17.4274
17.5342	0.01383	2.52581	1.2641	2.52581	2.04039	1.2641	1.59359	37.4551	17.1757
17.5408	0.01144	2.48766	1.21546	2.48766	1.99032	1.21546	1.56593	36.7107	16.9425
17.5475	0.00906	2.44856	1.17445	2.44856	1.94025	1.17445	1.53875	36.0603	16.7251
17.5542	0.00906	2.40612	1.13916	2.40612	1.88971	1.13916	1.51062	35.4977	16.5224
17.5608	0.01097	2.36273	1.1034	2.36273	1.84345	1.1034	1.48487	35.0146	16.3312
17.5675	0.01001	2.31981	1.06668	2.31981	1.80006	1.06668	1.46437	34.6003	16.1543
17.5742	0.00715	2.28262	1.0314	2.28262	1.75858	1.0314	1.44863	34.2474	15.9931
17.5808	0.00811	2.25019	0.99897	2.25019	1.71995	0.99897	1.43814	33.9484	15.8491
17.5875	0.01001	2.22111	0.97036	2.22111	1.68943	0.97036	1.43147	33.6952	15.7199
17.5942	0.01144	2.19917	0.94509	2.19917	1.66798	0.94509	1.43051	33.4754	15.6078
17.6008	0.01001	2.18773	0.92363	2.18773	1.6489	0.92363	1.43337	33.2789	15.5129
17.6075	0.00906	2.18391	0.90647	2.18391	1.63031	0.90647	1.43671	33.0958	15.4285
17.6142	0.00954	2.18248	0.89216	2.18248	1.61743	0.89216	1.43957	32.9218	15.3503
17.6208	0.00954	2.18201	0.87643	2.18201	1.61266	0.87643	1.44243	32.7549	15.2779
17.6275	0.00906	2.18821	0.85831	2.18821	1.61457	0.85831	1.44625	32.5923	15.2144
17.6342	0.00811	2.1987	0.84019	2.1987	1.62077	0.84019	1.45006	32.4292	15.1558
17.6408	0.00858	2.20919	0.82541	2.20919	1.63841	0.82541	1.45483	32.2714	15.1005
17.6475	0.00906	2.22254	0.8111	2.22254	1.66893	0.8111	1.4596	32.1326	15.0475
17.6542	0.00954	2.24161	0.80061	2.24161	1.71137	0.80061	1.46341	32.0258	15.0013
17.6608	0.01049	2.26736	0.79727	2.26736	1.76096	0.79727	1.4658	31.9567	14.9617
17.6675	0.0124	2.29549	0.79918	2.29549	1.8158	0.79918	1.46723	31.9343	14.9312
17.6742	0.01478	2.32649	0.80776	2.32649	1.87254	0.80776	1.47009	31.9772	14.9145
17.6808	0.01717	2.36368	0.82111	2.36368	1.93071	0.82111	1.47438	32.0992	14.9159
17.6875	0.0205	2.40946	0.84352	2.40946	1.99175	0.84352	1.48487	32.3033	14.9379
17.6942	0.02575	2.46382	0.87404	2.46382	2.05803	0.87404	1.50299	32.5856	14.9808
17.7008	0.02861	2.52819	0.91076	2.52819	2.12955	0.91076	1.52636	32.9504	15.0452
17.7075	0.02956	2.60496	0.9551	2.60496	2.20346	0.9551	1.55067	33.3982	15.1343
17.7142	0.02813	2.69318	1.00899	2.69318	2.28405	1.00899	1.57833	33.9184	15.2488
17.7208	0.02623	2.78807	1.07384	2.78807	2.37179	1.07384	1.61076	34.4958	15.388
17.7275	0.02289	2.8863	1.15156	2.8863	2.46286	1.15156	1.64318	35.1176	15.5482
17.7342	0.02098	2.98738	1.23882	2.98738	2.5506	1.23882	1.67322	35.768	15.7256
17.7408	0.02098	3.08895	1.33562	3.08895	2.63309	1.33562	1.70374	36.4251	15.9144
17.7475	0.02289	3.18813	1.43719	3.18813	2.71273	1.43719	1.73855	37.0655	16.1066
17.7542	0.0248	3.28541	1.54161	3.28541	2.78759	1.54161	1.77574	37.6658	16.295
17.7608	0.02623	3.37744	1.64604	3.37744	2.85435	1.64604	1.81007	38.2056	16.4719
17.7675	0.02623	3.46184	1.74475	3.46184	2.90966	1.74475	1.84345	38.6634	16.6335
17.7742	0.0248	3.53432	1.83487	3.53432	2.95401	1.83487	1.87922	39.0229	16.7747
17.7808	0.0205	3.59583	1.91402	3.59583	2.98643	1.91402	1.91689	39.2752	16.8943
17.7875	0.01574	3.6459	1.98221	3.6459	3.00026	1.98221	1.94836	39.4158	16.9883
17.7942	0.01478	3.68166	2.03609	3.68166	2.99501	2.03609	1.96886	39.4416	17.0531
17.8008	0.01812	3.69978	2.07233	3.69978	2.97213	2.07233	1.98174	39.3539	17.0856
17.8075	0.02289	3.69883	2.09188	3.69883	2.93303	2.09188	1.98793	39.1617	17.0813
17.8142	0.02527	3.68023	2.09618	3.68023	2.87724	2.09618	1.9846	38.8784	17.0398
17.8208	0.02766	3.64256	2.08521	3.64256	2.80571	2.08521	1.97268	38.5165	16.9601
17.8275	0.02956	3.58677	2.05851	3.58677	2.72274	2.05851	1.95694	38.0917	16.8481
17.8342	0.02813	3.51524	2.02084	3.51524	2.63071	2.02084	1.9412	37.6196	16.7079
17.8408	0.02575	3.43275	1.97554	3.43275	2.52962	1.97554	1.92118	37.1156	16.5448
17.8475	0.02337	3.34501	1.92308	3.34501	2.42281	1.92308	1.89495	36.5934	16.3665
17.8542	0.0248	3.25632	1.8611	3.25632	2.31647	1.8611	1.86443	36.0651	16.1781
17.8608	0.02718	3.16858	1.79529	3.16858	2.21539	1.79529	1.83296	35.5439	15.9812
17.8675	0.03195	3.08466	1.73187	3.08466	2.12049	1.73187	1.80149	35.0409	15.7752
17.8742	0.03767	3.00646	1.67131	3.00646	2.03133	1.67131	1.76716	34.5688	15.5635
17.8808	0.04053	2.93589	1.61076	2.93589	1.95169	1.61076	1.73187	34.1368	15.3489
17.8875	0.04005	2.87342	1.55401	2.87342	1.88398	1.55401	1.69468	33.7515	15.1343
17.8942	0.03719	2.81811	1.50633	2.81811	1.82629	1.50633	1.65653	33.411	14.9207
17.9008	0.03481	2.76709	1.46818	2.76709	1.77622	1.46818	1.61743	33.1125	14.7099
17.9075	0.03338	2.71988	1.43385	2.71988	1.73426	1.43385	1.58072	32.856	14.5054
17.9142	0.03242	2.67601	1.40285	2.67601	1.70422	1.40285	1.54781	32.64	14.308
17.9208	0.03338	2.63691	1.37949	2.63691	1.68133	1.37949	1.51873	32.4554	14.1211
17.9275	0.03719	2.60353	1.36375	2.60353	1.66464	1.36375	1.49441	32.2909	13.9456
17.9342	0.04053	2.57492	1.35517	2.57492	1.65319	1.35517	1.47247	32.1388	13.7796
17.9408	0.04101	2.55251	1.35183	2.55251	1.65033	1.35183	1.45245	31.9943	13.6232
17.9475	0.04005	2.53916	1.35231	2.53916	1.65606	1.35231	1.42908	31.8456	13.4759
17.9542	0.03862	2.53439	1.35279	2.53439	1.66893	1.35279	1.4019	31.6815	13.3343
17.9608	0.03862	2.53344	1.34897	2.53344	1.68753	1.34897	1.37472	31.4951	13.1917
17.9675	0.0391	2.5301	1.34563	2.5301	1.70946	1.34563	1.35088	31.2819	13.0467
17.9742	0.04196	2.52581	1.33991	2.52581	1.73044	1.33991	1.33133	31.0397	12.8994
17.9808	0.04482	2.52151	1.33038	2.52151	1.74999	1.33038	1.31607	30.7665	12.7468
17.9875	0.04721	2.51579	1.32084	2.51579	1.76859	1.32084	1.30558	30.4613	12.5894
17.9942	0.04816	2.50721	1.31369	2.50721	1.78337	1.31369	1.29557	30.1242	12.4264
18.0008	0.04816	2.4972	1.30796	2.4972	1.79148	1.30796	1.28317	29.7589	12.26
18.0075	0.04721	2.48718	1.29461	2.48718	1.79434	1.29461	1.26791	29.3746	12.0907
18.0142	0.0453	2.47478	1.27172	2.47478	1.79291	1.27172	1.24979	28.9803	11.9233
18.0208	0.04339	2.45333	1.24502	2.45333	1.78337	1.24502	1.22881	28.5797	11.764
18.0275	0.04148	2.42233	1.21355	2.42233	1.76144	1.21355	1.20401	28.1749	11.6134
18.0342	0.04101	2.38371	1.17445	2.38371	1.72615	1.17445	1.17683	27.7743	11.4698
18.0408	0.04101	2.33841	1.1301	2.33841	1.68371	1.1301	1.14918	27.3876	11.333
18.0475	0.04148	2.28596	1.08671	2.28596	1.63651	1.08671	1.122	27.0219	11.2042
18.0542	0.04196	2.22826	1.04475	2.22826	1.58262	1.04475	1.09482	26.68	11.086
18.0608	0.04339	2.17009	0.99993	2.17009	1.52159	0.99993	1.06716	26.3643	10.9754
18.0675	0.04673	2.1143	0.95272	2.1143	1.45674	0.95272	1.04189	26.0816	10.8752
18.0742	0.05007	2.06089	0.90933	2.06089	1.39284	0.90933	1.02139	25.836	10.7894
18.0808	0.05198	2.01082	0.87214	2.01082	1.33324	0.87214	1.00565	25.629	10.7217
18.0875	0.05293	1.96695	0.83923	1.96695	1.27554	0.83923	0.99277	25.4555	10.6697
18.0942	0.05436	1.92881	0.8111	1.92881	1.22023	0.8111	0.98085	25.3158	10.6282
18.1008	0.05436	1.894	0.78964	1.894	1.16968	0.78964	0.97084	25.2132	10.5977
18.1075	0.0515	1.85966	0.77724	1.85966	1.12677	0.77724	0.96178	25.1465	10.582
18.1142	0.04911	1.82581	0.772	1.82581	1.0891	0.772	0.95463	25.1136	10.5805
18.1208	0.04959	1.79482	0.77295	1.79482	1.05429	0.77295	0.95034	25.1083	10.5915
18.1275	0.05054	1.76764	0.77724	1.76764	1.02377	0.77724	0.95034	25.1303	10.6139
18.1342	0.0515	1.74761	0.78392	1.74761	0.9985	0.78392	0.94986	25.1732	10.6506
18.1408	0.05341	1.73616	0.79298	1.73616	0.97942	0.79298	0.94938	25.2309	10.7007
18.1475	0.05913	1.7333	0.80347	1.7333	0.96655	0.80347	0.95081	25.2991	10.7593
18.1542	0.06485	1.73712	0.81444	1.73712	0.96273	0.81444	0.95367	25.3754	10.8261
18.1608	0.06819	1.7457	0.82302	1.7457	0.96607	0.82302	0.95558	25.4555	10.901
18.1675	0.06914	1.7581	0.82874	1.7581	0.97466	0.82874	0.95749	25.5318	10.9835
18.1742	0.06819	1.77431	0.83542	1.77431	0.98753	0.83542	0.96369	25.6023	11.0688
18.1808	0.06628	1.79291	0.84257	1.79291	1.00613	0.84257	0.97418	25.6653	11.1537
18.1875	0.06294	1.81437	0.84877	1.81437	1.02758	0.84877	0.9861	25.7158	11.2333
18.1942	0.0596	1.84155	0.85306	1.84155	1.04761	0.85306	0.99945	25.7473	11.3049
18.2008	0.05674	1.87731	0.85926	1.87731	1.06764	0.85926	1.01328	25.7573	11.3626
18.2075	0.05579	1.91879	0.86784	1.91879	1.09196	0.86784	1.02663	25.7521	11.4074
18.2142	0.0577	1.96266	0.87738	1.96266	1.11961	0.87738	1.03426	25.7344	11.4446
18.2208	0.0596	2.00558	0.88882	2.00558	1.14536	0.88882	1.03426	25.7072	11.4737
18.2275	0.05817	2.0442	0.9017	2.0442	1.16873	0.9017	1.02949	25.6705	11.4965
18.2342	0.05388	2.07949	0.91457	2.07949	1.19066	0.91457	1.02139	25.6295	11.5132
18.2408	0.0515	2.11287	0.92268	2.11287	1.21355	0.92268	1.01089	25.5857	11.5252
18.2475	0.05198	2.14386	0.92411	2.14386	1.23644	0.92411	0.99897	25.5332	11.5285
18.2542	0.05341	2.17199	0.91982	2.17199	1.2598	0.91982	0.98944	25.4674	11.5209
18.2608	0.05484	2.19822	0.91267	2.19822	1.28412	0.91267	0.98372	25.3863	11.5032
18.2675	0.05674	2.2254	0.90313	2.2254	1.30892	0.90313	0.98133	25.2876	11.4765
18.2742	0.0577	2.25163	0.89121	2.25163	1.33038	0.89121	0.98085	25.1679	11.4407
18.2808	0.05531	2.27261	0.87738	2.27261	1.34516	0.87738	0.98228	25.0244	11.3969
18.2875	0.04911	2.28786	0.86546	2.28786	1.35231	0.86546	0.98324	24.8604	11.3454
18.2942	0.04387	2.29406	0.85735	2.29406	1.35136	0.85735	0.97847	24.6739	11.2896
18.3008	0.04196	2.29454	0.84972	2.29454	1.3423	0.84972	0.96846	24.4689	11.2252
18.3075	0.04387	2.285	0.83971	2.285	1.32418	0.83971	0.95797	24.25	11.1518
18.3142	0.04768	2.26498	0.82731	2.26498	1.29795	0.82731	0.94748	24.0231	11.0702
18.3208	0.05341	2.23351	0.81682	2.23351	1.26362	0.81682	0.93269	23.7932	10.9868
18.3275	0.06056	2.19393	0.8111	2.19393	1.22261	0.8111	0.91505	23.5639	10.9048
18.3342	0.06533	2.14958	0.80585	2.14958	1.17731	0.80585	0.90075	23.3431	10.8199
18.3408	0.0658	2.09999	0.80061	2.09999	1.1301	0.80061	0.89312	23.1323	10.736
18.3475	0.06342	2.04992	0.7987	2.04992	1.08242	0.7987	0.88596	22.9321	10.6559
18.3542	0.06008	2.00129	0.8049	2.00129	1.03426	0.8049	0.875	22.7461	10.5834
18.3608	0.05722	1.95599	0.81825	1.95599	0.98705	0.81825	0.86403	22.5801	10.5176
18.3675	0.05579	1.91307	0.8378	1.91307	0.94271	0.8378	0.85688	22.4371	10.4594
18.3742	0.05627	1.87206	0.8626	1.87206	0.90075	0.8626	0.85068	22.3122	10.4122
18.3808	0.05865	1.83535	0.89216	1.83535	0.86164	0.89216	0.84209	22.2025	10.3765
18.3875	0.06056	1.80101	0.92793	1.80101	0.82445	0.92793	0.8359	22.1081	10.3531
18.3942	0.06199	1.76859	0.9675	1.76859	0.7906	0.9675	0.83399	22.0275	10.3421
18.4008	0.06151	1.7395	1.00756	1.7395	0.76056	1.00756	0.83542	21.9536	10.3388
18.4075	0.06008	1.71518	1.04523	1.71518	0.7329	1.04523	0.83685	21.8778	10.3397
18.4142	0.05579	1.69563	1.07861	1.69563	0.7081	1.07861	0.83637	21.7991	10.3421
18.4208	0.05198	1.67847	1.10865	1.67847	0.6876	1.10865	0.83494	21.7166	10.345
18.4275	0.05293	1.66464	1.13201	1.66464	0.67186	1.13201	0.83208	21.6255	10.3445
18.4342	0.05531	1.6551	1.14489	1.6551	0.6609	1.14489	0.82827	21.5197	10.3388
18.4408	0.05817	1.64509	1.14584	1.64509	0.65374	1.14584	0.82541	21.3962	10.324
18.4475	0.0596	1.63221	1.13726	1.63221	0.64659	1.13726	0.82445	21.2579	10.3016
18.4542	0.06104	1.62077	1.12247	1.62077	0.63801	1.12247	0.82445	21.1043	10.2696
18.4608	0.06008	1.61552	1.10197	1.61552	0.62943	1.10197	0.82588	20.9365	10.2243
18.4675	0.05627	1.61409	1.07527	1.61409	0.62275	1.07527	0.82731	20.7591	10.1662
18.4742	0.05198	1.61171	1.04332	1.61171	0.61703	1.04332	0.82684	20.5755	10.0956
18.4808	0.05007	1.60789	1.00803	1.60789	0.61226	1.00803	0.81921	20.3877	10.0179
18.4875	0.04911	1.60313	0.96989	1.60313	0.6094	0.96989	0.80872	20.1941	9.93156
18.4942	0.04816	1.59502	0.93031	1.59502	0.60892	0.93031	0.79918	20	9.8381
18.5008	0.04768	1.58262	0.89169	1.58262	0.60892	0.89169	0.79393	19.8083	9.74369
18.5075	0.05102	1.56546	0.85354	1.56546	0.60654	0.85354	0.78869	19.619	9.65357
18.5142	0.05674	1.54686	0.81587	1.54686	0.6032	0.81587	0.78201	19.4311	9.56678
18.5208	0.06199	1.52779	0.78058	1.52779	0.60081	0.78058	0.77438	19.2456	9.48238
18.5275	0.0658	1.5111	0.75245	1.5111	0.59748	0.75245	0.76723	19.0725	9.40418
18.5342	0.0701	1.49727	0.72527	1.49727	0.58985	0.72527	0.75817	18.9147	9.3379
18.5408	0.07534	1.48582	0.69571	1.48582	0.57888	0.69571	0.74577	18.7688	9.28307
18.5475	0.0782	1.47629	0.66757	1.47629	0.5703	0.66757	0.73338	18.6343	9.23491
18.5542	0.07725	1.46723	0.64325	1.46723	0.5641	0.64325	0.72622	18.518	9.19151
18.5608	0.07582	1.4596	0.62132	1.4596	0.5579	0.62132	0.72289	18.4226	9.15623
18.5675	0.07391	1.45245	0.59795	1.45245	0.55218	0.59795	0.71907	18.343	9.13143
18.5742	0.0701	1.44482	0.57697	1.44482	0.55027	0.57697	0.71192	18.2767	9.11617
18.5808	0.06485	1.43766	0.55981	1.43766	0.55075	0.55981	0.70524	18.229	9.11045
18.5875	0.06247	1.43194	0.54693	1.43194	0.54693	0.54693	0.69952	18.2056	9.11474
18.5942	0.06247	1.42765	0.53501	1.42765	0.53835	0.53501	0.69189	18.2042	9.13334
18.6008	0.06056	1.42336	0.52452	1.42336	0.52977	0.52452	0.68474	18.2238	9.16529
18.6075	0.05865	1.41764	0.51594	1.41764	0.525	0.51594	0.67997	18.2657	9.20773
18.6142	0.0577	1.41191	0.50879	1.41191	0.52071	0.50879	0.68045	18.3344	9.25779
18.6208	0.05674	1.40667	0.50497	1.40667	0.51546	0.50497	0.68188	18.4288	9.31644
18.6275	0.05388	1.4019	0.50116	1.4019	0.50926	0.50116	0.68474	18.5456	9.38845
18.6342	0.0515	1.39761	0.49782	1.39761	0.50211	0.49782	0.68808	18.6834	9.47237
18.6408	0.05341	1.39523	0.49782	1.39523	0.49591	0.49782	0.69141	18.8422	9.56345
18.6475	0.05722	1.39618	0.50449	1.39618	0.48828	0.50449	0.69475	19.022	9.65643
18.6542	0.06056	1.39999	0.51689	1.39999	0.48304	0.51689	0.69761	19.2199	9.75275
18.6608	0.06437	1.40524	0.53406	1.40524	0.48161	0.53406	0.70143	19.434	9.85432
18.6675	0.06914	1.41144	0.56076	1.41144	0.48637	0.56076	0.70572	19.6671	9.95636
18.6742	0.07153	1.41859	0.59795	1.41859	0.49591	0.59795	0.71144	19.9208	10.0574
18.6808	0.06866	1.43003	0.64135	1.43003	0.50497	0.64135	0.7205	20.1955	10.1585
18.6875	0.06247	1.4472	0.68569	1.4472	0.51069	0.68569	0.73147	20.4859	10.2649
18.6942	0.05817	1.46866	0.73433	1.46866	0.51117	0.73433	0.74244	20.7872	10.3726
18.7008	0.05484	1.49202	0.7906	1.49202	0.5064	0.7906	0.75102	21.0934	10.4766
18.7075	0.05245	1.51491	0.85068	1.51491	0.49925	0.85068	0.75865	21.3966	10.5743
18.7142	0.05341	1.53971	0.91267	1.53971	0.49162	0.91267	0.76675	21.6889	10.6692
18.7208	0.0596	1.56641	0.97704	1.56641	0.48494	0.97704	0.77486	21.965	10.766
18.7275	0.06819	1.59216	1.04427	1.59216	0.48018	1.04427	0.78106	22.2225	10.8623
18.7342	0.07391	1.616	1.10722	1.616	0.47922	1.10722	0.78821	22.4609	10.9568
18.7408	0.07677	1.63746	1.15871	1.63746	0.48304	1.15871	0.79918	22.6789	11.0507
18.7475	0.07772	1.66321	1.19781	1.66321	0.48828	1.19781	0.8111	22.8715	11.1465
18.7542	0.07772	1.68943	1.22452	1.68943	0.49353	1.22452	0.82159	23.036	11.2395
18.7608	0.07629	1.71185	1.24168	1.71185	0.49973	1.24168	0.82874	23.1676	11.3239
18.7675	0.07582	1.72901	1.24884	1.72901	0.50545	1.24884	0.83494	23.2654	11.4012
18.7742	0.0782	1.74236	1.24645	1.74236	0.51022	1.24645	0.84114	23.325	11.476
18.7808	0.08154	1.75571	1.23358	1.75571	0.51355	1.23358	0.84543	23.344	11.55
18.7875	0.0844	1.76668	1.2126	1.76668	0.51498	1.2126	0.84972	23.3259	11.62
18.7942	0.08392	1.77479	1.18732	1.77479	0.51403	1.18732	0.85402	23.2773	11.6878
18.8008	0.08345	1.78242	1.15585	1.78242	0.50974	1.15585	0.85735	23.2019	11.7555
18.8075	0.08297	1.791	1.11675	1.791	0.50592	1.11675	0.85688	23.1042	11.8208
18.8142	0.08345	1.80101	1.06955	1.80101	0.50545	1.06955	0.85449	22.9869	11.8785
18.8208	0.08345	1.80864	1.01948	1.80864	0.50545	1.01948	0.85163	22.8581	11.929
18.8275	0.08202	1.81293	0.97227	1.81293	0.50545	0.97227	0.84543	22.7203	11.9739
18.8342	0.08059	1.81246	0.92554	1.81246	0.50592	0.92554	0.83447	22.5739	12.0139
18.8408	0.07725	1.80721	0.87976	1.80721	0.50735	0.87976	0.82207	22.4223	12.0435
18.8475	0.07486	1.79768	0.83447	1.79768	0.50879	0.83447	0.81062	22.2702	12.0645
18.8542	0.07629	1.7848	0.7925	1.7848	0.50688	0.7925	0.79966	22.12	12.0778
18.8608	0.07915	1.77097	0.75197	1.77097	0.50402	0.75197	0.78726	21.9707	12.0826
18.8675	0.08011	1.75524	0.71144	1.75524	0.50354	0.71144	0.77343	21.8196	12.0792
18.8742	0.07915	1.73521	0.67139	1.73521	0.50306	0.67139	0.76056	21.666	12.0673
18.8808	0.08011	1.70946	0.63562	1.70946	0.49782	0.63562	0.75006	21.5144	12.0492
18.8875	0.08202	1.67847	0.60844	1.67847	0.48876	0.60844	0.741	21.3642	12.0235
18.8942	0.07915	1.64413	0.58937	1.64413	0.47779	0.58937	0.73051	21.2159	11.992
18.9008	0.07439	1.60933	0.57554	1.60933	0.4673	0.57554	0.71764	21.0719	11.9548
18.9075	0.07391	1.57499	0.56362	1.57499	0.4549	0.56362	0.70333	20.9422	11.9147
18.9142	0.07868	1.544	0.55313	1.544	0.4425	0.55313	0.68998	20.8311	11.8756
18.9208	0.08106	1.51825	0.54216	1.51825	0.43583	0.54216	0.68045	20.7367	11.8422
18.9275	0.07868	1.49822	0.52929	1.49822	0.43392	0.52929	0.67472	20.6618	11.8194
18.9342	0.07629	1.4801	0.51737	1.4801	0.43249	0.51737	0.67139	20.6103	11.8065
18.9408	0.07725	1.4596	0.50831	1.4596	0.42915	0.50831	0.67139	20.5851	11.807
18.9475	0.07725	1.43719	0.50163	1.43719	0.4282	0.50163	0.67663	20.587	11.8198
18.9542	0.07486	1.41525	0.49591	1.41525	0.42868	0.49591	0.68283	20.6203	11.847
18.9608	0.07439	1.39713	0.49019	1.39713	0.42725	0.49019	0.68617	20.6876	11.8885
18.9675	0.0782	1.38044	0.48447	1.38044	0.42343	0.48447	0.68665	20.7887	11.9429
18.9742	0.08297	1.36566	0.47636	1.36566	0.42248	0.47636	0.6876	20.9255	12.0139
18.9808	0.08678	1.35565	0.4673	1.35565	0.42439	0.4673	0.68712	21.101	12.1045
18.9875	0.08583	1.3504	0.4611	1.3504	0.42486	0.4611	0.68331	21.3118	12.218
18.9942	0.08202	1.34706	0.45586	1.34706	0.42725	0.45586	0.67902	21.554	12.3534
19.0008	0.07486	1.34325	0.45204	1.34325	0.43154	0.45204	0.67806	21.8272	12.5084
19.0075	0.06819	1.34087	0.45061	1.34087	0.43821	0.45061	0.67902	22.1348	12.6853
19.0142	0.06723	1.34325	0.45443	1.34325	0.44155	0.45443	0.67806	22.4752	12.8832
19.0208	0.07057	1.34897	0.46206	1.34897	0.4406	0.46206	0.67949	22.8462	13.1001
19.0275	0.07677	1.35803	0.46873	1.35803	0.44155	0.46873	0.68474	23.2468	13.3319
19.0342	0.08583	1.369	0.47445	1.369	0.44346	0.47445	0.68998	23.6807	13.5794
19.0408	0.09727	1.3833	0.4797	1.3833	0.44632	0.4797	0.69189	24.1489	13.8488
19.0475	0.10777	1.39904	0.4859	1.39904	0.45109	0.4859	0.69094	24.6477	14.1396
19.0542	0.11015	1.41239	0.4921	1.41239	0.45919	0.4921	0.69237	25.1756	14.4501
19.0608	0.10777	1.42336	0.49782	1.42336	0.47064	0.49782	0.69284	25.733	14.7777
19.0675	0.10681	1.43147	0.50306	1.43147	0.48065	0.50306	0.69141	26.3176	15.1215
19.0742	0.10538	1.43862	0.5064	1.43862	0.48685	0.5064	0.69094	26.9217	15.481
19.0808	0.10204	1.44625	0.51069	1.44625	0.4921	0.51069	0.69427	27.5407	15.8567
19.0875	0.09871	1.45626	0.51498	1.45626	0.49829	0.51498	0.69809	28.172	16.2497
19.0942	0.09918	1.47057	0.51928	1.47057	0.50497	0.51928	0.69952	28.8086	16.6626
19.1008	0.10157	1.48535	0.52166	1.48535	0.5126	0.52166	0.70381	29.4414	17.0927
19.1075	0.10014	1.49775	0.52309	1.49775	0.52023	0.52309	0.71192	30.0608	17.539
19.1142	0.09727	1.51205	0.52691	1.51205	0.52834	0.52691	0.72002	30.6587	17.9963
19.1208	0.09632	1.52922	0.5331	1.52922	0.53453	0.5331	0.72336	31.2219	18.455
19.1275	0.0968	1.54591	0.53978	1.54591	0.53835	0.53978	0.72479	31.7321	18.9052
19.1342	0.09584	1.5626	0.54598	1.5626	0.54312	0.54598	0.72908	32.1779	19.3391
19.1408	0.09632	1.58167	0.55695	1.58167	0.54979	0.55695	0.73338	32.5489	19.753
19.1475	0.10252	1.60837	0.57316	1.60837	0.55695	0.57316	0.73481	32.8379	20.1397
19.1542	0.11063	1.63746	0.59175	1.63746	0.56458	0.59175	0.73528	33.0315	20.4906
19.1608	0.1173	1.66464	0.60654	1.66464	0.57602	0.60654	0.741	33.1249	20.7982
19.1675	0.12064	1.68896	0.61989	1.68896	0.58985	0.61989	0.75197	33.1197	21.0571
19.1742	0.12255	1.71232	0.63419	1.71232	0.60081	0.63419	0.76342	33.0191	21.2603
19.1808	0.12159	1.73569	0.65184	1.73569	0.60749	0.65184	0.77248	32.8259	21.4
19.1875	0.1173	1.75476	0.67043	1.75476	0.61131	0.67043	0.77915	32.5446	21.4729
19.1942	0.1111	1.77002	0.68903	1.77002	0.61512	0.68903	0.78392	32.1917	21.4825
19.2008	0.10633	1.78337	0.70524	1.78337	0.61655	0.70524	0.78535	31.7831	21.4338
19.2075	0.10347	1.79815	0.71573	1.79815	0.61512	0.71573	0.78106	31.333	21.3318
19.2142	0.10014	1.81055	0.71907	1.81055	0.61369	0.71907	0.77438	30.8557	21.183
19.2208	0.0968	1.8177	0.71573	1.8177	0.61274	0.71573	0.76962	30.3659	20.9985
19.2275	0.09584	1.81961	0.7062	1.81961	0.61083	0.7062	0.76723	29.8777	20.7868
19.2342	0.09775	1.81818	0.69523	1.81818	0.60749	0.69523	0.7658	29.4023	20.556
19.2408	0.10109	1.81484	0.68617	1.81484	0.6032	0.68617	0.76532	28.9488	20.3123
19.2475	0.10443	1.80674	0.68188	1.80674	0.59891	0.68188	0.76532	28.5235	20.0644
19.2542	0.10681	1.79243	0.68092	1.79243	0.59366	0.68092	0.76199	28.1277	19.8221
19.2608	0.10681	1.77193	0.67854	1.77193	0.58603	0.67854	0.75579	27.7658	19.5956
19.2675	0.1049	1.7519	0.67186	1.7519	0.58079	0.67186	0.74911	27.4439	19.3901
19.2742	0.10157	1.73569	0.66185	1.73569	0.57793	0.66185	0.74434	27.1597	19.207
19.2808	0.09966	1.72424	0.64993	1.72424	0.57411	0.64993	0.741	26.9103	19.0492
19.2875	0.09823	1.71423	0.63419	1.71423	0.56839	0.63419	0.73767	26.6914	18.9176
19.2942	0.09775	1.70517	0.61655	1.70517	0.56362	0.61655	0.73576	26.4988	18.8131
19.3008	0.09823	1.69802	0.59891	1.69802	0.56314	0.59891	0.73385	26.3276	18.7345
19.3075	0.10157	1.68896	0.58365	1.68896	0.56219	0.58365	0.73385	26.1698	18.6791
19.3142	0.10681	1.67751	0.57125	1.67751	0.55838	0.57125	0.73576	26.0253	18.6429
19.3208	0.11063	1.66321	0.56076	1.66321	0.55408	0.56076	0.741	25.8932	18.6248
19.3275	0.11349	1.65224	0.55075	1.65224	0.55361	0.55075	0.74911	25.774	18.6214
19.3342	0.11396	1.64652	0.54121	1.64652	0.55313	0.54121	0.75817	25.6672	18.6262
19.3408	0.11253	1.64604	0.53406	1.64604	0.54932	0.53406	0.76675	25.5752	18.6315
19.3475	0.10777	1.64843	0.52881	1.64843	0.5455	0.52881	0.77105	25.5041	18.6348
19.3542	0.10347	1.65081	0.52452	1.65081	0.54455	0.52452	0.77152	25.4598	18.6381
19.3608	0.10347	1.65033	0.51832	1.65033	0.54407	0.51832	0.77057	25.4469	18.6391
19.3675	0.10586	1.64509	0.51594	1.64509	0.54073	0.51594	0.76962	25.465	18.6334
19.3742	0.10872	1.63698	0.5188	1.63698	0.53453	0.5188	0.76723	25.5179	18.6152
19.3808	0.11253	1.62649	0.52452	1.62649	0.52929	0.52452	0.76342	25.6076	18.5847
19.3875	0.11683	1.61791	0.52786	1.61791	0.52357	0.52786	0.7596	25.7335	18.5394
19.3942	0.11921	1.61028	0.52738	1.61028	0.51737	0.52738	0.75626	25.8956	18.476
19.4008	0.11873	1.60456	0.52452	1.60456	0.5126	0.52452	0.75293	26.0954	18.3916
19.4075	0.11826	1.6017	0.52023	1.6017	0.51117	0.52023	0.74863	26.3391	18.2881
19.4142	0.12112	1.60265	0.51594	1.60265	0.51022	0.51594	0.74577	26.6314	18.1684
19.4208	0.12589	1.60742	0.5126	1.60742	0.50688	0.5126	0.74625	26.9728	18.033
19.4275	0.13208	1.61314	0.51308	1.61314	0.50449	0.51308	0.75054	27.3619	17.8871
19.4342	0.1359	1.61886	0.51594	1.61886	0.50306	0.51594	0.75769	27.7986	17.7355
19.4408	0.13494	1.62554	0.52166	1.62554	0.50259	0.52166	0.76485	28.2841	17.5848
19.4475	0.12922	1.63412	0.52691	1.63412	0.50211	0.52691	0.76866	28.8162	17.4365
19.4542	0.12159	1.64175	0.52738	1.64175	0.50116	0.52738	0.76914	29.3889	17.293
19.4608	0.11492	1.64652	0.52643	1.64652	0.50116	0.52643	0.76723	29.9945	17.1557
19.4675	0.11063	1.65081	0.52214	1.65081	0.50116	0.52214	0.76151	30.6191	17.025
19.4742	0.10729	1.65749	0.51546	1.65749	0.5002	0.51546	0.75102	31.2481	16.8982
19.4808	0.103	1.66655	0.50688	1.66655	0.49639	0.50688	0.74196	31.8599	16.7775
19.4875	0.09823	1.67561	0.49925	1.67561	0.48923	0.49925	0.73528	32.4321	16.665
19.4942	0.09632	1.6861	0.49448	1.6861	0.48113	0.49448	0.73195	32.9409	16.5591
19.5008	0.0968	1.70135	0.49019	1.70135	0.47779	0.49019	0.7267	33.3657	16.4556
19.5075	0.09584	1.71757	0.48637	1.71757	0.47874	0.48637	0.72002	33.6924	16.3522
19.5142	0.09489	1.7314	0.48494	1.7314	0.48161	0.48494	0.71383	33.9084	16.2516
19.5208	0.09823	1.7395	0.4859	1.7395	0.48351	0.4859	0.70715	34.0014	16.1514
19.5275	0.10538	1.74427	0.48637	1.74427	0.48542	0.48637	0.70286	33.9651	16.048
19.5342	0.11063	1.74522	0.48351	1.74522	0.48876	0.48351	0.7	33.802	15.9407
19.5408	0.1092	1.74236	0.47731	1.74236	0.4921	0.47731	0.70047	33.5197	15.8338
19.5475	0.10729	1.73807	0.47398	1.73807	0.49496	0.47398	0.70095	33.1287	15.7285
19.5542	0.10729	1.7314	0.47302	1.7314	0.49877	0.47302	0.70143	32.6409	15.6193
19.5608	0.10824	1.719	0.47302	1.719	0.50306	0.47302	0.70381	32.0749	15.5058
19.5675	0.1111	1.70135	0.47064	1.70135	0.50879	0.47064	0.7062	31.4546	15.3918
19.5742	0.11587	1.68133	0.46825	1.68133	0.51022	0.46825	0.70715	30.8008	15.2821
19.5808	0.12445	1.65987	0.46968	1.65987	0.50402	0.46968	0.7062	30.1333	15.1777
19.5875	0.13113	1.63269	0.47016	1.63269	0.49305	0.47016	0.70429	29.4709	15.0814
19.5942	0.13638	1.60408	0.4673	1.60408	0.48065	0.4673	0.70333	28.8277	14.997
19.6008	0.13971	1.58072	0.46015	1.58072	0.46825	0.46015	0.70095	28.2154	14.9245
19.6075	0.14257	1.56307	0.45633	1.56307	0.45538	0.45633	0.69618	27.6427	14.8644
19.6142	0.1421	1.54591	0.45681	1.54591	0.44489	0.45681	0.6938	27.1187	14.8196
19.6208	0.13971	1.52397	0.46015	1.52397	0.44012	0.46015	0.69427	26.6471	14.7982
19.6275	0.13733	1.50204	0.46539	1.50204	0.43821	0.46539	0.69618	26.2308	14.8005
19.6342	0.13494	1.4801	0.4735	1.4801	0.43774	0.4735	0.69666	25.8722	14.8258
19.6408	0.1297	1.45626	0.48256	1.45626	0.43917	0.48256	0.69666	25.5709	14.8706
19.6475	0.12064	1.43194	0.49067	1.43194	0.44346	0.49067	0.69618	25.3224	14.9365
19.6542	0.11396	1.41144	0.49591	1.41144	0.45013	0.49591	0.69427	25.1222	15.0189
19.6608	0.11015	1.39523	0.49973	1.39523	0.45681	0.49973	0.6938	24.9662	15.1091
19.6675	0.10777	1.37997	0.50259	1.37997	0.46301	0.50259	0.69523	24.8489	15.1997
19.6742	0.10586	1.36566	0.50449	1.36566	0.46778	0.50449	0.69761	24.7664	15.2869
19.6808	0.10681	1.35517	0.50974	1.35517	0.47016	0.50974	0.69761	24.715	15.3709
19.6875	0.11206	1.3442	0.51689	1.3442	0.46968	0.51689	0.69666	24.6878	15.4428
19.6942	0.11492	1.33228	0.52309	1.33228	0.46539	0.52309	0.69618	24.6801	15.4972
19.7008	0.11492	1.3175	0.52643	1.3175	0.45729	0.52643	0.69666	24.6935	15.5292
19.7075	0.11444	1.30415	0.52643	1.30415	0.4468	0.52643	0.69475	24.7283	15.5387
19.7142	0.11683	1.29175	0.52547	1.29175	0.43726	0.52547	0.69189	24.7865	15.5234
19.7208	0.11969	1.2784	0.52118	1.2784	0.43106	0.52118	0.69237	24.8704	15.4829
19.7275	0.12016	1.26743	0.51403	1.26743	0.42772	0.51403	0.69427	24.9901	15.4204
19.7342	0.12207	1.26123	0.5064	1.26123	0.42772	0.5064	0.6938	25.157	15.3379
19.7408	0.12445	1.25885	0.5002	1.25885	0.43011	0.5002	0.69141	25.3773	15.2364
19.7475	0.12445	1.25599	0.49496	1.25599	0.43249	0.49496	0.68998	25.6558	15.1181
19.7542	0.12207	1.2517	0.4878	1.2517	0.43058	0.4878	0.68951	25.9981	14.9899
19.7608	0.11873	1.24741	0.48018	1.24741	0.42534	0.48018	0.68808	26.4101	14.8568
19.7675	0.11683	1.24264	0.47255	1.24264	0.42152	0.47255	0.6814	26.8898	14.7204
19.7742	0.11587	1.23596	0.46301	1.23596	0.42009	0.46301	0.67329	27.4305	14.5855
19.7808	0.11683	1.22929	0.45013	1.22929	0.42057	0.45013	0.66566	28.0228	14.4606
19.7875	0.12302	1.22547	0.43917	1.22547	0.422	0.43917	0.65851	28.6584	14.349
19.7942	0.13113	1.22833	0.43011	1.22833	0.42343	0.43011	0.65088	29.3226	14.2474
19.8008	0.13685	1.23453	0.42343	1.23453	0.42439	0.42343	0.64421	29.995	14.1544
19.8075	0.13828	1.24264	0.42009	1.24264	0.42248	0.42009	0.64325	30.6506	14.0758
19.8142	0.13685	1.25217	0.42009	1.25217	0.42009	0.42009	0.64707	31.2681	14.0133
19.8208	0.13304	1.26076	0.42152	1.26076	0.41914	0.42152	0.65041	31.8217	13.9637
19.8275	0.12589	1.26696	0.41819	1.26696	0.41771	0.41819	0.65231	32.2852	13.9217
19.8342	0.1173	1.26982	0.41485	1.26982	0.4158	0.41485	0.65136	32.639	13.8912
19.8408	0.11158	1.27077	0.41294	1.27077	0.41389	0.41294	0.65041	32.8717	13.8726
19.8475	0.11015	1.26886	0.41056	1.26886	0.41437	0.41056	0.64993	32.9747	13.8626
19.8542	0.11158	1.26553	0.40483	1.26553	0.41628	0.40483	0.65184	32.9418	13.8545
19.8608	0.11444	1.26314	0.39911	1.26314	0.41628	0.39911	0.65851	32.7792	13.8488
19.8675	0.11969	1.26314	0.39768	1.26314	0.41914	0.39768	0.66805	32.4969	13.8478
19.8742	0.12684	1.26457	0.39816	1.26457	0.42629	0.39816	0.67997	32.1097	13.8512
19.8808	0.13161	1.26553	0.39911	1.26553	0.43678	0.39911	0.69094	31.6324	13.855
19.8875	0.13256	1.26743	0.4015	1.26743	0.44632	0.4015	0.69904	31.0841	13.8602
19.8942	0.13208	1.27172	0.4077	1.27172	0.45443	0.4077	0.70238	30.4856	13.8717
19.9008	0.13256	1.27697	0.41676	1.27697	0.46301	0.41676	0.70477	29.8557	13.8912
19.9075	0.13256	1.28317	0.42582	1.28317	0.47207	0.42582	0.70858	29.2101	13.9175
19.9142	0.12875	1.28603	0.43488	1.28603	0.48208	0.43488	0.71478	28.563	13.9489
19.9208	0.12589	1.28698	0.44632	1.28698	0.49353	0.44632	0.72098	27.9241	13.9861
19.9275	0.12398	1.28698	0.46349	1.28698	0.50449	0.46349	0.72718	27.3013	14.029
19.9342	0.12207	1.28651	0.48494	1.28651	0.51498	0.48494	0.73385	26.6995	14.0772
19.9408	0.12016	1.28794	0.50926	1.28794	0.52738	0.50926	0.73957	26.1235	14.1273
19.9475	0.12064	1.29223	0.5374	1.29223	0.54121	0.5374	0.7453	25.5737	14.1754
19.9542	0.12398	1.30224	0.56839	1.30224	0.55599	0.56839	0.7534	25.0464	14.2217
19.9608	0.12636	1.31798	0.60034	1.31798	0.57125	0.60034	0.76532	24.5366	14.2641
19.9675	0.12827	1.33896	0.63181	1.33896	0.58985	0.63181	0.77963	24.0378	14.2965
19.9742	0.13065	1.36328	0.66519	1.36328	0.61178	0.66519	0.79203	23.5424	14.3089
19.9808	0.13161	1.39141	0.70047	1.39141	0.63276	0.70047	0.80347	23.0389	14.2956
19.9875	0.13065	1.42097	0.73862	1.42097	0.65184	0.73862	0.81539	22.5258	14.2517
19.9942	0.13065	1.44911	0.77677	1.44911	0.66996	0.77677	0.82588	22.0022	14.1678
20.0008	0.1359	1.47343	0.80919	1.47343	0.68712	0.80919	0.83351	21.4682	14.0405
20.0075	0.144	1.49155	0.83351	1.49155	0.70095	0.83351	0.84209	20.9241	13.8674
20.0142	0.1502	1.50347	0.84877	1.50347	0.70906	0.84877	0.85449	20.3795	13.6518
20.0208	0.15306	1.50776	0.85449	1.50776	0.71192	0.85449	0.86832	19.8431	13.3982
20.0275	0.1545	1.50728	0.85163	1.50728	0.71144	0.85163	0.87738	19.3195	13.1159
20.0342	0.15545	1.50394	0.84162	1.50394	0.7081	0.84162	0.88215	18.8136	12.8155
20.0408	0.15402	1.4987	0.82827	1.4987	0.70143	0.82827	0.88263	18.3368	12.5065
20.0475	0.15163	1.49202	0.81158	1.49202	0.69094	0.81158	0.88215	17.9014	12.1989
20.0542	0.15163	1.48296	0.79155	1.48296	0.67949	0.79155	0.87976	17.5138	11.8985
20.0608	0.15688	1.47104	0.76914	1.47104	0.669	0.76914	0.87643	17.1771	11.611
20.0675	0.16212	1.45578	0.74577	1.45578	0.65899	0.74577	0.87738	16.8915	11.3401
20.0742	0.16165	1.43909	0.72336	1.43909	0.65136	0.72336	0.88501	16.6612	11.0912
20.0808	0.15831	1.42288	0.70143	1.42288	0.64659	0.70143	0.90075	16.4852	10.8681
20.0875	0.1545	1.40667	0.68283	1.40667	0.64564	0.68283	0.92173	16.3574	10.6716
20.0942	0.15116	1.39236	0.66757	1.39236	0.64802	0.66757	0.94891	16.2749	10.4995
20.1008	0.14687	1.37949	0.65517	1.37949	0.65327	0.65517	0.98133	16.2354	10.3536
20.1075	0.14162	1.37091	0.64802	1.37091	0.6628	0.64802	1.01852	16.2315	10.2344
20.1142	0.14067	1.36375	0.64659	1.36375	0.67425	0.64659	1.06096	16.2506	10.1366
20.1208	0.14257	1.35803	0.65231	1.35803	0.68808	0.65231	1.11103	16.284	10.0565
20.1275	0.144	1.35469	0.66566	1.35469	0.70524	0.66566	1.16873	16.3269	9.98783
20.1342	0.144	1.35374	0.68474	1.35374	0.73004	0.68474	1.23501	16.376	9.93061
20.1408	0.14257	1.35517	0.70763	1.35517	0.76246	0.70763	1.31464	16.4228	9.87864
20.1475	0.13971	1.35851	0.72765	1.35851	0.80109	0.72765	1.41001	16.4642	9.82904
20.1542	0.13542	1.3628	0.74434	1.3628	0.84686	0.74434	1.52063	16.5	9.78184
20.1608	0.13351	1.36614	0.76056	1.36614	0.90027	0.76056	1.64652	16.5277	9.73606
20.1675	0.13399	1.36709	0.77343	1.36709	0.96464	0.77343	1.79195	16.5429	9.69505
20.1742	0.13447	1.36662	0.77963	1.36662	1.03807	0.77963	1.96075	16.5453	9.65929
20.1808	0.13494	1.36423	0.77963	1.36423	1.11866	0.77963	2.15292	16.5415	9.62782
20.1875	0.1359	1.36375	0.77868	1.36375	1.20497	0.77868	2.3694	16.5443	9.60302
20.1942	0.13924	1.36566	0.77677	1.36566	1.297	0.77677	2.61402	16.5629	9.58395
20.2008	0.14257	1.369	0.76866	1.369	1.39666	0.76866	2.89154	16.6125	9.57441
20.2075	0.14353	1.37663	0.75436	1.37663	1.50299	0.75436	3.20435	16.7208	9.57489
20.2142	0.14496	1.3876	0.74005	1.3876	1.61695	0.74005	3.54767	16.9234	9.59253
20.2208	0.14925	1.40047	0.72622	1.40047	1.7395	0.72622	3.92342	17.2582	9.63116
20.2275	0.15593	1.41001	0.70906	1.41001	1.87349	0.70906	4.3335	17.7655	9.69839
20.2342	0.16069	1.41859	0.6876	1.41859	2.01797	0.6876	4.78268	18.5018	9.80425
20.2408	0.16117	1.42908	0.66757	1.42908	2.17342	0.66757	5.27191	19.5341	9.95731
20.2475	0.16069	1.44386	0.65279	1.44386	2.34032	0.65279	5.80359	20.937	10.1647
20.2542	0.16165	1.46198	0.63944	1.46198	2.52056	0.63944	6.38628	22.7866	10.4346
20.2608	0.1626	1.48678	0.62561	1.48678	2.71797	0.62561	7.02381	25.1756	10.7822
20.2675	0.1626	1.52636	0.61464	1.52636	2.93255	0.61464	7.72095	28.2064	11.2205
20.2742	0.16308	1.58358	0.61035	1.58358	3.16906	0.61035	8.48341	31.9858	11.7564
20.2808	0.16546	1.65701	0.6156	1.65701	3.42655	0.6156	9.3174	36.6249	12.3987
20.2875	0.16689	1.74761	0.63562	1.74761	3.70693	0.63562	10.231	42.2387	13.1602
20.2942	0.16689	1.86396	0.67902	1.86396	4.00925	0.67902	11.2314	48.9397	14.0538
20.3008	0.16689	2.0113	0.75436	2.0113	4.33779	0.75436	12.3296	56.8333	15.0871
20.3075	0.1688	2.18868	0.87404	2.18868	4.69828	0.87404	13.5355	66.02	16.2735
20.3142	0.17405	2.39801	1.05381	2.39801	5.09548	1.05381	14.8549	76.5901	17.6282
20.3208	0.18215	2.64788	1.30892	2.64788	5.53656	1.30892	16.2945	88.6102	19.1641
20.3275	0.19217	2.94399	1.65606	2.94399	6.02579	1.65606	17.8637	102.112	20.8921
20.3342	0.20027	3.28445	2.11763	3.28445	6.567	2.11763	19.5742	117.098	22.8229
20.3408	0.20552	3.66879	2.72608	3.66879	7.16257	2.72608	21.4329	133.529	24.9658
20.3475	0.20838	4.10414	3.51334	4.10414	7.80869	3.51334	23.4423	151.3	27.3204
20.3542	0.20885	4.59385	4.5104	4.59385	8.50153	4.5104	25.6028	170.224	29.8834
20.3608	0.2079	5.1384	5.74684	5.1384	9.23634	5.74684	27.9107	190.032	32.6471
20.3675	0.20742	5.73397	7.25222	5.73397	10.0098	7.25222	30.3545	210.376	35.5945
20.3742	0.20885	6.38628	9.04655	6.38628	10.8209	9.04655	32.9127	230.806	38.6944
20.3808	0.21076	7.09343	11.1346	7.09343	11.6615	11.1346	35.5554	250.792	41.9002
20.3875	0.21458	7.84683	13.5007	7.84683	12.5227	13.5007	38.2457	269.737	45.1546
20.3942	0.21935	8.63647	16.1138	8.63647	13.3929	16.1138	40.935	287.015	48.3837
20.4008	0.22507	9.45091	18.9271	9.45091	14.2531	18.9271	43.5662	301.998	51.4965
20.4075	0.2327	10.2763	21.8716	10.2763	15.0795	21.8716	46.0715	314.095	54.3914
20.4142	0.24271	11.0903	24.8613	11.0903	15.8434	24.8613	48.3761	322.805	56.9663
20.4208	0.2532	11.8694	27.7958	11.8694	16.5238	27.7958	50.3984	327.75	59.1278
20.4275	0.25988	12.5899	30.571	12.5899	17.0965	30.571	52.0606	328.707	60.7829
20.4342	0.26178	13.2279	33.0777	13.2279	17.5386	33.0777	53.2918	325.629	61.8539
20.4408	0.25988	13.761	35.2116	13.761	17.827	35.2116	54.0323	318.663	62.2883
20.4475	0.25558	14.1678	36.8853	14.1678	17.9515	36.8853	54.2331	308.125	62.0627
20.4542	0.25034	14.43	38.0359	14.43	17.9009	38.0359	53.8678	294.476	61.183
20.4608	0.24366	14.535	38.6219	14.535	17.6678	38.6219	52.9394	278.279	59.6805
20.4675	0.23842	14.4787	38.6286	14.4787	17.2529	38.6286	51.4684	260.174	57.6162
20.4742	0.23508	14.2603	38.0726	14.2603	16.6688	38.0726	49.4981	240.828	55.0766
20.4808	0.23365	13.8879	36.9997	13.8879	15.9388	36.9997	47.0896	220.885	52.166
20.4875	0.2327	13.3791	35.4748	13.3791	15.0838	35.4748	44.3277	200.933	48.996
20.4942	0.22745	12.7544	33.5779	12.7544	14.132	33.5779	41.3084	181.472	45.6767
20.5008	0.22125	12.0387	31.4007	12.0387	13.1144	31.4007	38.1246	162.914	42.3088
20.5075	0.21696	11.2562	29.0399	11.2562	12.0625	29.0399	34.8702	145.567	38.9819
20.5142	0.21315	10.4351	26.5856	10.4351	11.0054	26.5856	31.6319	129.628	35.7699
20.5208	0.20742	9.60112	24.1194	9.60112	9.9678	24.1194	28.4886	115.194	32.732
20.5275	0.19884	8.77523	21.709	8.77523	8.97264	21.709	25.4998	102.287	29.9058
20.5342	0.19217	7.97892	19.4054	7.97892	8.03566	19.4054	22.7032	90.8699	27.3156
20.5408	0.18883	7.22742	17.2472	7.22742	7.16448	17.2472	20.1254	80.8616	24.9696
20.5475	0.18597	6.53124	15.2583	6.53124	6.36625	15.2583	17.7813	72.1459	22.8691
20.5542	0.18263	5.89609	13.4535	5.89609	5.6448	13.4535	15.6755	64.5938	21.0056
20.5608	0.17977	5.32484	11.8341	5.32484	5.00011	11.8341	13.8016	58.0802	19.3648
